# Supplementary material for: Aqua­[4′-(4-chloro­phen­yl)-2,2′:6′,2′′-terpyridine]­nitratocopper(II) nitrate [4′-(4-chloro­phen­yl)-2,2′:6′,2′′-terpyridine]­dinitratocopper(II) monohydrate
Source: Acta Crystallogr Sect E Struct Rep Online. 2011 Feb 19;67(Pt 3):m346. doi: 10.1107/S1600536811005290 (PMC3052087; doi:10.1107/S1600536811005290)
Supplement: Supplementary file 1 [file e-67-0m346-sup1.cif]

##############################################################################
###                                                                        ###
###        Electronic paper (Acta Crystallographica Section E)             ###
###                                                                        ###
##############################################################################
#                                                                            #
# This CIF contains the data in a paper accepted for publication in Acta     #
# Crystallographica Section E. It conforms to the requirements of Notes      #
# for Authors for Section E, and has been peer reviewed under the auspices   #
# of the IUCr Commission on Journals.                                        #
#                                                                            #
# Full details of the Crystallographic Information File format               #
# are given in the paper "The Crystallographic Information File (CIF):       #
# a New Standard Archive File for Crystallography" by S. R. Hall, F. H.      #
# Allen and I. D. Brown [Acta Cryst. (1991), A47, 655-685].                  #
#                                                                            #
# The current version of the core CIF dictionary is obtainable from          #
# ftp://ftp.iucr.org/pub/cif_core.dic. The current version number is 2.4.    #
#                                                                            #
# Software is freely available for graphical display of the structure(s) in  #
# this CIF.  For information consult the CIF home page http://www.iucr.org/  #
# cif/home.html                                                              #
#                                                                            #
# This file may be used for bona fide research purposes within the           #
# scientific community so long as proper attribution is given to the journal # 
# article from which it was obtained.                                        #
#                                                                            #
##############################################################################
                                             
data_I
_audit_creation_method     SHELXL-97
_chemical_name_systematic
;
Aqua[4'-(4-chlorophenyl)-2,2':6',2''-terpyridine]nitratocopper(II)
nitrate [4'-(4-chlorophenyl)-2,2':6',2''-terpyridine]dinitratocopper(II)
monohydrate
;
_chemical_name_common     ?
_chemical_formula_moiety
                      'C21 H16 Cl Cu N4 O4 +, N O3 -, C21 H14 Cl Cu N5 O6, H2 O'
_chemical_formula_sum     'C42 H32 Cl2 Cu2 N10 O14'
_chemical_formula_iupac
     '[Cu (N O3)2 (C21 H14 Cl N3)] [Cu (NO3) (C21 H14 Cl N3) (H2 O)] N O3, H2 O'
_chemical_formula_weight     1098.76
_chemical_melting_point     ?
_symmetry_cell_setting     monoclinic
_symmetry_space_group_name_H-M     'P 21/c'
loop_
    _symmetry_equiv_pos_as_xyz
    'x, y, z'
    '-x, y+1/2, -z+1/2'
    '-x, -y, -z'
    'x, -y-1/2, z-1/2'
_cell_length_a     14.7172(2)
_cell_length_b     15.0680(2)
_cell_length_c     20.4214(3)
_cell_angle_alpha     90.00
_cell_angle_beta     105.3770(10)
_cell_angle_gamma     90.00
_cell_volume     4366.51(10)
_cell_formula_units_Z     4
_cell_measurement_reflns_used     ?
_cell_measurement_theta_min     ?
_cell_measurement_theta_max     ?
_cell_measurement_temperature     293(2)
_exptl_crystal_description     block
_exptl_crystal_colour     'blue'
_exptl_crystal_size_max     0.30
_exptl_crystal_size_mid     0.20
_exptl_crystal_size_min     0.20
_exptl_crystal_density_diffrn     1.671
_exptl_crystal_density_meas     ?
_exptl_crystal_density_method     'not measured'
_exptl_crystal_F_000     2232
_exptl_absorpt_coefficient_mu     3.042
_exptl_absorpt_correction_type     multi-scan
_exptl_absorpt_process_details     '(SADABS; Bruker, 2000)'
_exptl_absorpt_correction_T_min     0.4622
_exptl_absorpt_correction_T_max     0.5814
_exptl_special_details
;
;
_diffrn_ambient_temperature     293(2)
_diffrn_radiation_type     CuK\a
_diffrn_radiation_wavelength     1.54178
_diffrn_radiation_source     'fine-focus sealed tube'
_diffrn_radiation_monochromator     graphite
_diffrn_measurement_device_type     'Bruker SMART CCD area-detector'
_diffrn_measurement_method     \w
_diffrn_detector_area_resol_mean     ?
_diffrn_reflns_number     17732
_diffrn_reflns_av_R_equivalents     0.0273
_diffrn_reflns_av_sigmaI/netI     0.0332
_diffrn_reflns_theta_min     3.11
_diffrn_reflns_theta_max     72.86
_diffrn_reflns_theta_full     72.86
_diffrn_measured_fraction_theta_max     0.985
_diffrn_measured_fraction_theta_full     0.985
_diffrn_reflns_limit_h_min     -18
_diffrn_reflns_limit_h_max     17
_diffrn_reflns_limit_k_min     -18
_diffrn_reflns_limit_k_max     17
_diffrn_reflns_limit_l_min     -24
_diffrn_reflns_limit_l_max     25
_diffrn_standards_number     'none (area detector data)'
_diffrn_standards_interval_count     ?
_diffrn_standards_interval_time     ?
_diffrn_standards_decay_%     ?
_refine_special_details
;
Refinement of <i>F</i>^2^ against ALL reflections. The weighted <i>R</i>-factor
<i>wR</i> and goodness of fit <i>S</i> are based on <i>F</i>^2^, conventional
<i>R</i>-factors <i>R</i> are based on <i>F</i>, with <i>F</i> set to zero for
negative <i>F</i>^2^. The threshold expression of <i>F</i>^2^ >
\s(<i>F</i>^2^) is used only for calculating <i>R</i>-factors(gt) <i>etc</i>.
and is not relevant to the choice of reflections for refinement.
<i>R</i>-factors based on <i>F</i>^2^ are statistically about twice as large
as those based on <i>F</i>, and <i>R</i>- factors based on ALL data will be
even larger.
;
_reflns_number_total     8572
_reflns_number_gt     7142
_reflns_threshold_expression     I>2sigma(I)
_refine_ls_structure_factor_coef     Fsqd
_refine_ls_matrix_type     full
_refine_ls_R_factor_all     0.0523
_refine_ls_R_factor_gt     0.0442
_refine_ls_wR_factor_gt     0.1108
_refine_ls_wR_factor_ref     0.1147
_refine_ls_goodness_of_fit_ref     1.004
_refine_ls_restrained_S_all     1.007
_refine_ls_number_reflns     8572
_refine_ls_number_parameters     643
_refine_ls_number_restraints     15
_refine_ls_hydrogen_treatment     constr
_refine_ls_weighting_scheme     calc
_refine_ls_weighting_details
         'calc w=1/[\s^2^(Fo^2^)+(0.0792P)^2^+0.0000P] where P=(Fo^2^+2Fc^2^)/3'
_atom_sites_solution_hydrogens     geom
_atom_sites_solution_primary     direct
_atom_sites_solution_secondary     difmap
_refine_ls_shift/su_max     0.001
_refine_ls_shift/su_mean     0.000
_refine_diff_density_max     0.560
_refine_diff_density_min     -0.269
_refine_ls_extinction_method     none
_refine_ls_extinction_coef     ?
loop_
    _atom_type_symbol
    _atom_type_description
    _atom_type_scat_dispersion_real
    _atom_type_scat_dispersion_imag
    _atom_type_scat_source
    'C' 'C' 0.0181 0.0091
                         'International Tables Vol C Tables 4.2.6.8 and 6.1.1.4'
    'H' 'H' 0.0000 0.0000
                         'International Tables Vol C Tables 4.2.6.8 and 6.1.1.4'
    'N' 'N' 0.0311 0.0180
                         'International Tables Vol C Tables 4.2.6.8 and 6.1.1.4'
    'O' 'O' 0.0492 0.0322
                         'International Tables Vol C Tables 4.2.6.8 and 6.1.1.4'
    'Cl' 'Cl' 0.3639 0.7018
                         'International Tables Vol C Tables 4.2.6.8 and 6.1.1.4'
    'Cu' 'Cu' -1.9646 0.5888
                         'International Tables Vol C Tables 4.2.6.8 and 6.1.1.4'
_computing_data_collection     'SMART (Bruker, 2000)'
_computing_cell_refinement     'SAINT (Bruker, 2000)'
_computing_data_reduction     'SAINT (Bruker, 2000)'
_computing_structure_solution     'SHELXS97 (Sheldrick, 2008)'
_computing_structure_refinement     'SHELXL97 (Sheldrick, 2008)'
_computing_molecular_graphics     'XP in SHELXTL (Sheldrick, 2008)'
_computing_publication_material     'CIFTAB in SHELXL97 (Sheldrick, 2008)'
loop_
    _atom_site_type_symbol
    _atom_site_label
    _atom_site_fract_x
    _atom_site_fract_y
    _atom_site_fract_z
    _atom_site_U_iso_or_equiv
    _atom_site_adp_type
    _atom_site_calc_flag
    _atom_site_refinement_flags
    _atom_site_occupancy
    _atom_site_disorder_assembly
    _atom_site_disorder_group
    Cu Cu2 0.37161(3) 0.70822(2) 0.243697(17) 0.04814(11) Uani d . 1 . .
    Cl Cl1 -0.06351(4) 0.37787(4) -0.19024(3) 0.05263(14) Uani d . 1 . .
    N N1 0.38825(15) 0.58174(12) 0.27589(10) 0.0443(4) Uani d . 1 A .
    N N2 0.30021(13) 0.64907(11) 0.16278(9) 0.0395(3) Uani d . 1 A .
    N N3 0.32876(16) 0.81395(13) 0.18301(11) 0.0499(4) Uani d . 1 A .
    N N8 0.57336(15) 0.69059(13) 0.25635(10) 0.0481(4) Uani d D 1 . .
    O O4 0.5200(2) 0.73693(19) 0.28333(17) 0.0547(6) Uani d PD 0.85 A 1
    O O5 0.5407(3) 0.6533(3) 0.20330(17) 0.0886(10) Uani d PD 0.85 A 1
    O O6 0.6581(2) 0.6877(3) 0.28725(18) 0.0811(8) Uani d PD 0.85 A 1
    O O4' 0.5462(19) 0.7293(19) 0.2997(11) 0.085(9) Uiso d PD 0.15 A 2
    O O5' 0.5103(12) 0.6818(14) 0.2011(8) 0.074(5) Uiso d PD 0.15 A 2
    O O6' 0.6530(13) 0.6649(19) 0.2589(15) 0.107(8) Uiso d PD 0.15 A 2
    N N9 0.28984(17) 0.76429(13) 0.34439(11) 0.0520(5) Uani d . 1 . .
    O O7 0.36819(15) 0.77450(13) 0.33053(10) 0.0605(5) Uani d . 1 A .
    O O8 0.23158(17) 0.71330(18) 0.30946(15) 0.0806(7) Uani d . 1 A .
    O O9 0.2733(2) 0.80703(15) 0.39136(12) 0.0764(6) Uani d . 1 A .
    C C1 0.34510(15) 0.52113(14) 0.22914(10) 0.0380(4) Uani d . 1 . .
    C C2 0.35475(17) 0.43099(14) 0.24211(11) 0.0439(4) Uani d . 1 A .
    H H2A 0.3244 0.3898 0.2097 0.053 Uiso calc R 1 . .
    C C3 0.41109(19) 0.40344(16) 0.30496(12) 0.0492(5) Uani d . 1 . .
    H H3A 0.4191 0.3433 0.3149 0.059 Uiso calc R 1 A .
    C C4 0.45462(19) 0.46552(18) 0.35206(12) 0.0517(5) Uani d . 1 A .
    H H4A 0.4924 0.4480 0.3942 0.062 Uiso calc R 1 . .
    C C5 0.44127(19) 0.55490(17) 0.33570(12) 0.0516(5) Uani d . 1 . .
    H H5A 0.4704 0.5971 0.3676 0.062 Uiso calc R 1 A .
    C C6 0.29006(14) 0.56106(13) 0.16427(10) 0.0372(4) Uani d . 1 A .
    C C7 0.23287(15) 0.51691(12) 0.10898(10) 0.0381(4) Uani d . 1 . .
    H H7A 0.2253 0.4557 0.1103 0.046 Uiso calc R 1 A .
    C C8 0.18654(14) 0.56533(13) 0.05104(10) 0.0368(4) Uani d . 1 A .
    C C9 0.19961(16) 0.65762(14) 0.05147(11) 0.0415(4) Uani d . 1 . .
    H H9A 0.1702 0.6916 0.0138 0.050 Uiso calc R 1 A .
    C C10 0.25694(16) 0.69735(13) 0.10885(11) 0.0399(4) Uani d . 1 A .
    C C11 0.27548(17) 0.79410(13) 0.11984(12) 0.0442(4) Uani d . 1 . .
    C C12 0.2395(2) 0.85883(15) 0.07258(14) 0.0528(5) Uani d . 1 A .
    H H12A 0.2039 0.8440 0.0292 0.063 Uiso calc R 1 . .
    C C13 0.2579(2) 0.94744(16) 0.09149(17) 0.0619(7) Uani d . 1 . .
    H H13A 0.2340 0.9926 0.0607 0.074 Uiso calc R 1 A .
    C C14 0.3114(2) 0.96745(16) 0.15558(18) 0.0647(7) Uani d . 1 A .
    H H14A 0.3240 1.0262 0.1689 0.078 Uiso calc R 1 . .
    C C15 0.3459(2) 0.89932(17) 0.19996(16) 0.0606(6) Uani d . 1 . .
    H H15A 0.3825 0.9130 0.2433 0.073 Uiso calc R 1 A .
    C C16 0.12483(14) 0.51953(12) -0.00913(10) 0.0357(4) Uani d . 1 . .
    C C17 0.11446(17) 0.42722(14) -0.00964(11) 0.0435(4) Uani d . 1 A .
    H H17A 0.1471 0.3945 0.0278 0.052 Uiso calc R 1 . .
    C C18 0.05659(18) 0.38366(13) -0.06473(12) 0.0457(5) Uani d . 1 . .
    H H18A 0.0500 0.3223 -0.0642 0.055 Uiso calc R 1 A .
    C C19 0.00875(15) 0.43232(14) -0.12038(10) 0.0395(4) Uani d . 1 A .
    C C20 0.01727(17) 0.52367(14) -0.12187(11) 0.0458(5) Uani d . 1 . .
    H H20A -0.0155 0.5560 -0.1596 0.055 Uiso calc R 1 A .
    C C21 0.07546(17) 0.56623(13) -0.06619(11) 0.0446(5) Uani d . 1 A .
    H H21A 0.0816 0.6276 -0.0670 0.053 Uiso calc R 1 . .
    Cu Cu1 0.64469(2) 0.755439(18) 0.511420(14) 0.03832(10) Uani d . 1 . .
    Cl Cl2 1.01554(6) 1.13769(4) 0.93957(3) 0.0688(2) Uani d . 1 . .
    O O1 0.53539(13) 0.68233(11) 0.46355(8) 0.0514(4) Uani d . 1 . .
    O O1W 0.71041(19) 0.71742(18) 0.43010(11) 0.0773(6) Uani d . 1 . .
    H H1O1 0.6778 0.7146 0.3890 0.116 Uiso d R 1 . .
    H H2O1 0.7678 0.7228 0.4297 0.116 Uiso d R 1 . .
    O O2 0.4079(2) 0.6278(2) 0.48005(15) 0.0932(9) Uani d . 1 . .
    O O3 0.48744(19) 0.72562(16) 0.54977(12) 0.0739(6) Uani d . 1 . .
    N N4 0.71391(13) 0.65875(11) 0.57323(9) 0.0393(3) Uani d . 1 . .
    N N5 0.71651(12) 0.82709(11) 0.58543(8) 0.0345(3) Uani d . 1 . .
    N N6 0.60310(13) 0.87827(11) 0.47501(9) 0.0394(3) Uani d . 1 . .
    N N7 0.47370(16) 0.67908(14) 0.49853(11) 0.0536(5) Uani d . 1 . .
    C C22 0.77267(14) 0.68840(12) 0.63225(10) 0.0356(4) Uani d . 1 . .
    C C23 0.82755(17) 0.63125(14) 0.67921(11) 0.0443(4) Uani d . 1 . .
    H H23A 0.8669 0.6526 0.7196 0.053 Uiso calc R 1 . .
    C C24 0.8226(2) 0.54068(15) 0.66470(14) 0.0533(5) Uani d . 1 . .
    H H24A 0.8593 0.5007 0.6952 0.064 Uiso calc R 1 . .
    C C25 0.7630(2) 0.51087(14) 0.60480(14) 0.0547(6) Uani d . 1 . .
    H H25A 0.7591 0.4507 0.5943 0.066 Uiso calc R 1 . .
    C C26 0.70929(18) 0.57172(15) 0.56072(12) 0.0484(5) Uani d . 1 . .
    H H26A 0.6682 0.5513 0.5207 0.058 Uiso calc R 1 . .
    C C27 0.77161(14) 0.78655(12) 0.63989(10) 0.0343(4) Uani d . 1 . .
    C C28 0.82017(14) 0.83482(13) 0.69578(10) 0.0363(4) Uani d . 1 . .
    H H28A 0.8594 0.8064 0.7331 0.044 Uiso calc R 1 . .
    C C29 0.80945(14) 0.92764(12) 0.69537(10) 0.0353(4) Uani d . 1 . .
    C C30 0.74968(15) 0.96743(12) 0.63802(10) 0.0367(4) Uani d . 1 . .
    H H30A 0.7402 1.0285 0.6366 0.044 Uiso calc R 1 . .
    C C31 0.70481(14) 0.91482(12) 0.58339(10) 0.0347(4) Uani d . 1 . .
    C C32 0.64043(14) 0.94527(13) 0.51785(10) 0.0351(4) Uani d . 1 . .
    C C33 0.62025(15) 1.03327(13) 0.50081(10) 0.0384(4) Uani d . 1 . .
    H H33A 0.6463 1.0784 0.5310 0.046 Uiso calc R 1 . .
    C C34 0.55991(16) 1.05270(14) 0.43731(11) 0.0427(4) Uani d . 1 . .
    H H34A 0.5448 1.1112 0.4246 0.051 Uiso calc R 1 . .
    C C35 0.52309(16) 0.98441(16) 0.39380(11) 0.0465(5) Uani d . 1 . .
    H H35A 0.4834 0.9964 0.3510 0.056 Uiso calc R 1 . .
    C C36 0.54549(17) 0.89771(15) 0.41408(11) 0.0452(4) Uani d . 1 . .
    H H36A 0.5198 0.8517 0.3846 0.054 Uiso calc R 1 . .
    C C37 0.86092(15) 0.98066(13) 0.75508(10) 0.0376(4) Uani d . 1 . .
    C C38 0.87342(17) 1.07184(14) 0.75065(11) 0.0447(5) Uani d . 1 . .
    H H38A 0.8495 1.1006 0.7094 0.054 Uiso calc R 1 . .
    C C39 0.9212(2) 1.12044(14) 0.80709(13) 0.0516(5) Uani d . 1 . .
    H H39A 0.9288 1.1814 0.8037 0.062 Uiso calc R 1 . .
    C C40 0.95691(18) 1.07797(15) 0.86793(11) 0.0473(5) Uani d . 1 . .
    C C41 0.9460(2) 0.98785(16) 0.87392(12) 0.0600(7) Uani d . 1 . .
    H H41A 0.9706 0.9594 0.9152 0.072 Uiso calc R 1 . .
    C C42 0.8979(2) 0.94048(14) 0.81760(12) 0.0581(7) Uani d . 1 . .
    H H42A 0.8900 0.8797 0.8217 0.070 Uiso calc R 1 . .
    N N10 0.89519(16) 0.71939(12) 0.86786(10) 0.0501(5) Uani d . 1 . .
    O O10 0.9058(2) 0.76082(15) 0.92176(12) 0.0773(7) Uani d . 1 . .
    O O11 0.95399(15) 0.72583(13) 0.83381(10) 0.0598(4) Uani d . 1 . .
    O O12 0.82643(18) 0.67101(17) 0.84712(13) 0.0789(7) Uani d . 1 . .
    O O2W 0.88021(19) 1.31295(18) 0.57881(14) 0.0829(7) Uani d . 1 . .
    H H1O2 0.9248 1.2790 0.5993 0.124 Uiso d R 1 . .
    H H2O2 0.8795 1.3574 0.6043 0.124 Uiso d R 1 . .
loop_
    _atom_site_aniso_label
    _atom_site_aniso_U_11
    _atom_site_aniso_U_22
    _atom_site_aniso_U_33
    _atom_site_aniso_U_12
    _atom_site_aniso_U_13
    _atom_site_aniso_U_23
    Cu2 0.0591(2) 0.03360(16) 0.04541(18) -0.00919(13) 0.00277(14) -0.00994(12)
    Cl1 0.0598(3) 0.0456(3) 0.0432(3) -0.0050(2) -0.0026(2) -0.0097(2)
    N1 0.0531(10) 0.0368(8) 0.0399(9) -0.0078(7) 0.0070(7) -0.0066(7)
    N2 0.0427(9) 0.0328(8) 0.0403(8) -0.0054(6) 0.0061(7) -0.0063(6)
    N3 0.0569(11) 0.0337(9) 0.0557(11) -0.0063(8) 0.0088(9) -0.0081(8)
    N8 0.0534(11) 0.0426(9) 0.0453(9) -0.0022(8) 0.0080(8) 0.0020(8)
    O4 0.0515(14) 0.0482(12) 0.0612(13) -0.0112(10) 0.0094(13) -0.0154(11)
    O5 0.087(2) 0.109(3) 0.0670(17) -0.007(2) 0.0153(15) -0.0462(18)
    O6 0.0576(15) 0.102(2) 0.0740(18) 0.0114(14) 0.0004(12) -0.0151(17)
    N9 0.0623(12) 0.0377(9) 0.0518(11) 0.0028(8) 0.0076(9) -0.0060(8)
    O7 0.0622(11) 0.0582(10) 0.0585(10) -0.0155(9) 0.0115(8) -0.0215(8)
    O8 0.0637(13) 0.0821(15) 0.0933(17) -0.0165(11) 0.0161(12) -0.0364(13)
    O9 0.1051(18) 0.0619(11) 0.0688(13) 0.0017(12) 0.0344(13) -0.0190(10)
    C1 0.0409(9) 0.0363(9) 0.0351(9) -0.0053(8) 0.0070(7) -0.0054(7)
    C2 0.0529(12) 0.0362(10) 0.0401(10) -0.0032(8) 0.0077(9) -0.0046(8)
    C3 0.0590(13) 0.0422(10) 0.0438(11) 0.0008(10) 0.0091(10) 0.0024(9)
    C4 0.0574(13) 0.0544(12) 0.0375(10) -0.0024(10) 0.0025(9) 0.0001(9)
    C5 0.0618(14) 0.0484(12) 0.0392(10) -0.0106(10) 0.0041(9) -0.0075(9)
    C6 0.0406(9) 0.0320(9) 0.0385(9) -0.0029(7) 0.0098(8) -0.0042(7)
    C7 0.0451(10) 0.0288(8) 0.0386(9) -0.0036(7) 0.0081(8) -0.0026(7)
    C8 0.0385(9) 0.0334(9) 0.0384(9) -0.0009(7) 0.0099(7) -0.0029(7)
    C9 0.0481(11) 0.0320(9) 0.0420(10) -0.0012(8) 0.0077(8) -0.0011(8)
    C10 0.0436(10) 0.0324(9) 0.0439(10) -0.0026(7) 0.0119(8) -0.0028(8)
    C11 0.0494(11) 0.0320(9) 0.0524(12) -0.0045(8) 0.0154(9) -0.0055(8)
    C12 0.0636(14) 0.0359(10) 0.0596(13) -0.0048(10) 0.0174(11) -0.0009(9)
    C13 0.0750(17) 0.0344(11) 0.0802(18) -0.0018(11) 0.0273(14) 0.0056(11)
    C14 0.0738(18) 0.0338(10) 0.089(2) -0.0121(11) 0.0250(15) -0.0106(12)
    C15 0.0674(16) 0.0380(11) 0.0737(17) -0.0128(11) 0.0138(13) -0.0144(11)
    C16 0.0410(10) 0.0314(9) 0.0340(9) -0.0005(7) 0.0085(7) -0.0031(7)
    C17 0.0557(12) 0.0332(9) 0.0364(9) -0.0034(8) 0.0031(8) 0.0030(7)
    C18 0.0590(13) 0.0297(9) 0.0438(11) -0.0059(8) 0.0056(9) -0.0010(8)
    C19 0.0424(10) 0.0383(9) 0.0355(9) -0.0029(8) 0.0066(8) -0.0080(8)
    C20 0.0549(12) 0.0369(9) 0.0392(10) 0.0057(9) 0.0013(9) -0.0009(8)
    C21 0.0555(12) 0.0293(8) 0.0435(11) 0.0024(8) 0.0036(9) -0.0019(8)
    Cu1 0.04705(17) 0.03035(15) 0.03209(15) -0.00569(11) 0.00088(12)
                                                                    -0.00446(10)
    Cl2 0.0935(5) 0.0550(3) 0.0464(3) -0.0186(3) -0.0019(3) -0.0200(2)
    O1 0.0582(9) 0.0499(8) 0.0403(7) -0.0183(7) 0.0030(7) -0.0090(6)
    O1W 0.0907(16) 0.0972(16) 0.0499(10) -0.0037(13) 0.0288(11) -0.0108(11)
    O2 0.0825(17) 0.109(2) 0.0879(17) -0.0557(16) 0.0212(13) -0.0209(15)
    O3 0.0870(15) 0.0717(12) 0.0667(12) -0.0139(12) 0.0270(11) -0.0181(11)
    N4 0.0477(9) 0.0302(7) 0.0378(8) -0.0016(7) 0.0077(7) -0.0039(6)
    N5 0.0407(8) 0.0288(7) 0.0316(7) -0.0058(6) 0.0052(6) -0.0038(6)
    N6 0.0441(9) 0.0357(8) 0.0340(8) -0.0032(7) 0.0024(7) 0.0001(6)
    N7 0.0574(12) 0.0500(10) 0.0480(10) -0.0135(9) 0.0046(9) -0.0022(8)
    C22 0.0426(10) 0.0305(8) 0.0335(8) -0.0029(7) 0.0096(7) -0.0039(7)
    C23 0.0537(12) 0.0358(10) 0.0399(10) 0.0015(8) 0.0061(9) -0.0002(8)
    C24 0.0642(14) 0.0341(10) 0.0576(13) 0.0077(10) 0.0093(11) 0.0042(9)
    C25 0.0712(15) 0.0283(9) 0.0620(14) 0.0017(9) 0.0132(12) -0.0073(9)
    C26 0.0590(13) 0.0337(9) 0.0483(11) -0.0052(9) 0.0070(9) -0.0126(8)
    C27 0.0400(9) 0.0312(8) 0.0302(8) -0.0028(7) 0.0068(7) -0.0005(7)
    C28 0.0442(10) 0.0303(8) 0.0309(8) -0.0016(7) 0.0041(7) -0.0004(7)
    C29 0.0421(9) 0.0296(8) 0.0320(8) -0.0031(7) 0.0059(7) -0.0023(7)
    C30 0.0450(10) 0.0266(8) 0.0361(9) -0.0025(7) 0.0063(8) -0.0014(7)
    C31 0.0403(9) 0.0300(8) 0.0329(9) -0.0038(7) 0.0080(7) -0.0004(7)
    C32 0.0374(9) 0.0346(9) 0.0323(8) -0.0042(7) 0.0073(7) 0.0006(7)
    C33 0.0419(10) 0.0343(9) 0.0379(9) -0.0022(7) 0.0089(8) 0.0016(7)
    C34 0.0446(11) 0.0417(10) 0.0413(10) 0.0035(8) 0.0103(8) 0.0082(8)
    C35 0.0460(11) 0.0534(12) 0.0353(9) 0.0004(9) 0.0024(8) 0.0058(9)
    C36 0.0486(11) 0.0452(10) 0.0367(10) -0.0044(9) 0.0023(8) -0.0023(8)
    C37 0.0461(10) 0.0297(8) 0.0328(9) -0.0018(7) 0.0030(7) -0.0045(7)
    C38 0.0582(12) 0.0320(9) 0.0377(10) -0.0035(8) 0.0016(9) -0.0008(8)
    C39 0.0680(15) 0.0315(9) 0.0499(12) -0.0091(9) 0.0062(11) -0.0082(9)
    C40 0.0561(12) 0.0407(10) 0.0400(10) -0.0065(9) 0.0040(9) -0.0129(8)
    C41 0.0896(19) 0.0403(11) 0.0364(10) 0.0035(12) -0.0073(11) -0.0033(9)
    C42 0.097(2) 0.0281(9) 0.0376(11) -0.0009(11) -0.0034(11) -0.0025(8)
    N10 0.0618(12) 0.0311(8) 0.0489(10) -0.0042(8) -0.0005(9) 0.0087(7)
    O10 0.1122(19) 0.0648(12) 0.0536(11) -0.0207(12) 0.0193(11) -0.0108(9)
    O11 0.0646(11) 0.0525(9) 0.0594(10) 0.0011(8) 0.0113(9) 0.0076(8)
    O12 0.0731(14) 0.0745(13) 0.0776(14) -0.0272(12) 0.0000(11) 0.0053(11)
    O2W 0.0724(14) 0.0842(15) 0.0845(15) 0.0128(12) 0.0073(12) 0.0130(13)
_geom_special_details
;
All e.s.d.'s (except the e.s.d. in the dihedral angle between two l.s. planes)
are estimated using the full covariance matrix. The cell e.s.d.'s are taken
into account individually in the estimation of e.s.d.'s in distances, angles
and torsion angles; correlations between e.s.d.'s in cell parameters are only
used when they are defined by crystal symmetry. An approximate (isotropic)
treatment of cell e.s.d.'s is used for estimating e.s.d.'s involving l.s.
planes.
;
loop_
    _geom_bond_atom_site_label_1
    _geom_bond_atom_site_label_2
    _geom_bond_site_symmetry_2
    _geom_bond_distance
    _geom_bond_publ_flag
    Cu2 N2 . 1.9256(18) ?
    Cu2 N1 . 2.0096(19) ?
    Cu2 N3 . 2.014(2) ?
    Cu2 O7 . 2.0475(18) ?
    Cu2 O4 . 2.163(3) ?
    Cl1 C19 . 1.742(2) ?
    N1 C5 . 1.326(3) ?
    N1 C1 . 1.352(3) ?
    N2 C10 . 1.333(3) ?
    N2 C6 . 1.336(3) ?
    N3 C15 . 1.339(3) ?
    N3 C11 . 1.354(3) ?
    N8 O5 . 1.202(3) ?
    N8 O4' . 1.214(14) ?
    N8 O6' . 1.222(14) ?
    N8 O6 . 1.240(4) ?
    N8 O5' . 1.263(13) ?
    N8 O4 . 1.279(3) ?
    N9 O8 . 1.229(3) ?
    N9 O9 . 1.232(3) ?
    N9 O7 . 1.267(3) ?
    C1 C2 . 1.384(3) ?
    C1 C6 . 1.485(3) ?
    C2 C3 . 1.394(3) ?
    C2 H2A . 0.9300 ?
    C3 C4 . 1.372(3) ?
    C3 H3A . 0.9300 ?
    C4 C5 . 1.389(4) ?
    C4 H4A . 0.9300 ?
    C5 H5A . 0.9300 ?
    C6 C7 . 1.386(3) ?
    C7 C8 . 1.403(3) ?
    C7 H7A . 0.9300 ?
    C8 C9 . 1.404(3) ?
    C8 C16 . 1.490(3) ?
    C9 C10 . 1.385(3) ?
    C9 H9A . 0.9300 ?
    C10 C11 . 1.489(3) ?
    C11 C12 . 1.375(4) ?
    C12 C13 . 1.396(3) ?
    C12 H12A . 0.9300 ?
    C13 C14 . 1.370(5) ?
    C13 H13A . 0.9300 ?
    C14 C15 . 1.374(4) ?
    C14 H14A . 0.9300 ?
    C15 H15A . 0.9300 ?
    C16 C21 . 1.390(3) ?
    C16 C17 . 1.399(3) ?
    C17 C18 . 1.383(3) ?
    C17 H17A . 0.9300 ?
    C18 C19 . 1.378(3) ?
    C18 H18A . 0.9300 ?
    C19 C20 . 1.383(3) ?
    C20 C21 . 1.386(3) ?
    C20 H20A . 0.9300 ?
    C21 H21A . 0.9300 ?
    Cu1 N5 . 1.9287(16) ?
    Cu1 O1 . 1.9806(16) ?
    Cu1 N4 . 2.0178(18) ?
    Cu1 N6 . 2.0277(18) ?
    Cu1 O1W . 2.208(2) ?
    Cl2 C40 . 1.739(2) ?
    O1 N7 . 1.297(3) ?
    O1W H1O1 . 0.8500 ?
    O1W H2O1 . 0.8501 ?
    O2 N7 . 1.218(3) ?
    O3 N7 . 1.231(3) ?
    N4 C26 . 1.334(3) ?
    N4 C22 . 1.359(3) ?
    N5 C31 . 1.332(3) ?
    N5 C27 . 1.338(3) ?
    N6 C36 . 1.339(3) ?
    N6 C32 . 1.353(3) ?
    C22 C23 . 1.379(3) ?
    C22 C27 . 1.488(2) ?
    C23 C24 . 1.394(3) ?
    C23 H23A . 0.9300 ?
    C24 C25 . 1.378(4) ?
    C24 H24A . 0.9300 ?
    C25 C26 . 1.378(4) ?
    C25 H25A . 0.9300 ?
    C26 H26A . 0.9300 ?
    C27 C28 . 1.382(3) ?
    C28 C29 . 1.407(3) ?
    C28 H28A . 0.9300 ?
    C29 C30 . 1.400(3) ?
    C29 C37 . 1.486(3) ?
    C30 C31 . 1.385(3) ?
    C30 H30A . 0.9300 ?
    C31 C32 . 1.492(2) ?
    C32 C33 . 1.383(3) ?
    C33 C34 . 1.395(3) ?
    C33 H33A . 0.9300 ?
    C34 C35 . 1.373(3) ?
    C34 H34A . 0.9300 ?
    C35 C36 . 1.384(3) ?
    C35 H35A . 0.9300 ?
    C36 H36A . 0.9300 ?
    C37 C42 . 1.387(3) ?
    C37 C38 . 1.392(3) ?
    C38 C39 . 1.389(3) ?
    C38 H38A . 0.9300 ?
    C39 C40 . 1.372(3) ?
    C39 H39A . 0.9300 ?
    C40 C41 . 1.377(3) ?
    C41 C42 . 1.379(3) ?
    C41 H41A . 0.9300 ?
    C42 H42A . 0.9300 ?
    N10 O12 . 1.228(3) ?
    N10 O10 . 1.239(3) ?
    N10 O11 . 1.249(3) ?
    O2W H1O2 . 0.8500 ?
    O2W H2O2 . 0.8501 ?
loop_
    _geom_angle_atom_site_label_1
    _geom_angle_atom_site_label_2
    _geom_angle_atom_site_label_3
    _geom_angle_site_symmetry_1
    _geom_angle_site_symmetry_3
    _geom_angle
    _geom_angle_publ_flag
    N2 Cu2 N1 . . 80.40(8) ?
    N2 Cu2 N3 . . 80.07(8) ?
    N1 Cu2 N3 . . 160.46(8) ?
    N2 Cu2 O7 . . 146.70(8) ?
    N1 Cu2 O7 . . 102.01(8) ?
    N3 Cu2 O7 . . 94.10(9) ?
    N2 Cu2 O4 . . 132.92(9) ?
    N1 Cu2 O4 . . 92.52(11) ?
    N3 Cu2 O4 . . 101.09(11) ?
    O7 Cu2 O4 . . 80.36(9) ?
    C5 N1 C1 . . 119.73(19) ?
    C5 N1 Cu2 . . 125.54(15) ?
    C1 N1 Cu2 . . 114.59(15) ?
    C10 N2 C6 . . 121.93(18) ?
    C10 N2 Cu2 . . 119.28(14) ?
    C6 N2 Cu2 . . 118.61(15) ?
    C15 N3 C11 . . 118.7(2) ?
    C15 N3 Cu2 . . 126.5(2) ?
    C11 N3 Cu2 . . 114.79(14) ?
    O5 N8 O4' . . 138.8(13) ?
    O5 N8 O6' . . 92.3(14) ?
    O4' N8 O6' . . 128.3(19) ?
    O5 N8 O6 . . 123.3(3) ?
    O4' N8 O6 . . 97.3(13) ?
    O6' N8 O6 . . 31.1(13) ?
    O5 N8 O5' . . 28.7(9) ?
    O4' N8 O5' . . 113.3(16) ?
    O6' N8 O5' . . 118.3(17) ?
    O6 N8 O5' . . 148.4(10) ?
    O5 N8 O4 . . 120.0(3) ?
    O4' N8 O4 . . 20.7(12) ?
    O6' N8 O4 . . 147.7(14) ?
    O6 N8 O4 . . 116.7(3) ?
    O5' N8 O4 . . 93.0(10) ?
    N8 O4 Cu2 . . 113.81(19) ?
    O8 N9 O9 . . 121.8(3) ?
    O8 N9 O7 . . 118.8(2) ?
    O9 N9 O7 . . 119.3(2) ?
    N9 O7 Cu2 . . 111.52(14) ?
    N1 C1 C2 . . 121.5(2) ?
    N1 C1 C6 . . 113.54(18) ?
    C2 C1 C6 . . 124.92(18) ?
    C1 C2 C3 . . 118.3(2) ?
    C1 C2 H2A . . 120.8 ?
    C3 C2 H2A . . 120.8 ?
    C4 C3 C2 . . 119.7(2) ?
    C4 C3 H3A . . 120.1 ?
    C2 C3 H3A . . 120.1 ?
    C3 C4 C5 . . 118.8(2) ?
    C3 C4 H4A . . 120.6 ?
    C5 C4 H4A . . 120.6 ?
    N1 C5 C4 . . 121.9(2) ?
    N1 C5 H5A . . 119.1 ?
    C4 C5 H5A . . 119.1 ?
    N2 C6 C7 . . 120.35(19) ?
    N2 C6 C1 . . 112.63(18) ?
    C7 C6 C1 . . 127.02(18) ?
    C6 C7 C8 . . 119.44(17) ?
    C6 C7 H7A . . 120.3 ?
    C8 C7 H7A . . 120.3 ?
    C7 C8 C9 . . 118.33(19) ?
    C7 C8 C16 . . 120.55(17) ?
    C9 C8 C16 . . 121.11(19) ?
    C10 C9 C8 . . 119.0(2) ?
    C10 C9 H9A . . 120.5 ?
    C8 C9 H9A . . 120.5 ?
    N2 C10 C9 . . 120.90(18) ?
    N2 C10 C11 . . 112.43(19) ?
    C9 C10 C11 . . 126.6(2) ?
    N3 C11 C12 . . 122.0(2) ?
    N3 C11 C10 . . 113.4(2) ?
    C12 C11 C10 . . 124.6(2) ?
    C11 C12 C13 . . 118.3(3) ?
    C11 C12 H12A . . 120.9 ?
    C13 C12 H12A . . 120.9 ?
    C14 C13 C12 . . 119.7(3) ?
    C14 C13 H13A . . 120.2 ?
    C12 C13 H13A . . 120.2 ?
    C13 C14 C15 . . 118.9(2) ?
    C13 C14 H14A . . 120.5 ?
    C15 C14 H14A . . 120.5 ?
    N3 C15 C14 . . 122.4(3) ?
    N3 C15 H15A . . 118.8 ?
    C14 C15 H15A . . 118.8 ?
    C21 C16 C17 . . 117.73(18) ?
    C21 C16 C8 . . 121.72(18) ?
    C17 C16 C8 . . 120.54(18) ?
    C18 C17 C16 . . 121.35(19) ?
    C18 C17 H17A . . 119.3 ?
    C16 C17 H17A . . 119.3 ?
    C19 C18 C17 . . 119.19(18) ?
    C19 C18 H18A . . 120.4 ?
    C17 C18 H18A . . 120.4 ?
    C18 C19 C20 . . 121.20(19) ?
    C18 C19 Cl1 . . 119.47(16) ?
    C20 C19 Cl1 . . 119.33(17) ?
    C19 C20 C21 . . 118.8(2) ?
    C19 C20 H20A . . 120.6 ?
    C21 C20 H20A . . 120.6 ?
    C20 C21 C16 . . 121.70(19) ?
    C20 C21 H21A . . 119.2 ?
    C16 C21 H21A . . 119.2 ?
    N5 Cu1 O1 . . 154.52(7) ?
    N5 Cu1 N4 . . 80.39(7) ?
    O1 Cu1 N4 . . 96.69(7) ?
    N5 Cu1 N6 . . 79.97(7) ?
    O1 Cu1 N6 . . 101.54(7) ?
    N4 Cu1 N6 . . 160.33(7) ?
    N5 Cu1 O1W . . 118.45(9) ?
    O1 Cu1 O1W . . 86.84(9) ?
    N4 Cu1 O1W . . 91.94(9) ?
    N6 Cu1 O1W . . 96.37(9) ?
    N7 O1 Cu1 . . 110.17(13) ?
    Cu1 O1W H1O1 . . 120.7 ?
    Cu1 O1W H2O1 . . 128.1 ?
    H1O1 O1W H2O1 . . 107.3 ?
    C26 N4 C22 . . 118.74(19) ?
    C26 N4 Cu1 . . 126.75(16) ?
    C22 N4 Cu1 . . 114.48(13) ?
    C31 N5 C27 . . 121.60(16) ?
    C31 N5 Cu1 . . 119.44(14) ?
    C27 N5 Cu1 . . 118.77(13) ?
    C36 N6 C32 . . 119.07(18) ?
    C36 N6 Cu1 . . 126.56(15) ?
    C32 N6 Cu1 . . 114.36(13) ?
    O2 N7 O3 . . 124.2(3) ?
    O2 N7 O1 . . 118.0(2) ?
    O3 N7 O1 . . 117.7(2) ?
    N4 C22 C23 . . 121.93(18) ?
    N4 C22 C27 . . 113.44(17) ?
    C23 C22 C27 . . 124.62(18) ?
    C22 C23 C24 . . 118.4(2) ?
    C22 C23 H23A . . 120.8 ?
    C24 C23 H23A . . 120.8 ?
    C25 C24 C23 . . 119.5(2) ?
    C25 C24 H24A . . 120.2 ?
    C23 C24 H24A . . 120.2 ?
    C26 C25 C24 . . 118.9(2) ?
    C26 C25 H25A . . 120.6 ?
    C24 C25 H25A . . 120.6 ?
    N4 C26 C25 . . 122.5(2) ?
    N4 C26 H26A . . 118.7 ?
    C25 C26 H26A . . 118.7 ?
    N5 C27 C28 . . 120.86(17) ?
    N5 C27 C22 . . 112.81(16) ?
    C28 C27 C22 . . 126.32(18) ?
    C27 C28 C29 . . 119.05(18) ?
    C27 C28 H28A . . 120.5 ?
    C29 C28 H28A . . 120.5 ?
    C30 C29 C28 . . 118.38(17) ?
    C30 C29 C37 . . 121.79(17) ?
    C28 C29 C37 . . 119.83(17) ?
    C31 C30 C29 . . 119.24(17) ?
    C31 C30 H30A . . 120.4 ?
    C29 C30 H30A . . 120.4 ?
    N5 C31 C30 . . 120.84(18) ?
    N5 C31 C32 . . 112.28(17) ?
    C30 C31 C32 . . 126.88(17) ?
    N6 C32 C33 . . 121.96(18) ?
    N6 C32 C31 . . 113.75(17) ?
    C33 C32 C31 . . 124.28(18) ?
    C32 C33 C34 . . 118.45(19) ?
    C32 C33 H33A . . 120.8 ?
    C34 C33 H33A . . 120.8 ?
    C35 C34 C33 . . 119.3(2) ?
    C35 C34 H34A . . 120.4 ?
    C33 C34 H34A . . 120.4 ?
    C34 C35 C36 . . 119.5(2) ?
    C34 C35 H35A . . 120.3 ?
    C36 C35 H35A . . 120.3 ?
    N6 C36 C35 . . 121.8(2) ?
    N6 C36 H36A . . 119.1 ?
    C35 C36 H36A . . 119.1 ?
    C42 C37 C38 . . 117.65(19) ?
    C42 C37 C29 . . 120.71(18) ?
    C38 C37 C29 . . 121.64(18) ?
    C39 C38 C37 . . 120.9(2) ?
    C39 C38 H38A . . 119.6 ?
    C37 C38 H38A . . 119.6 ?
    C40 C39 C38 . . 119.6(2) ?
    C40 C39 H39A . . 120.2 ?
    C38 C39 H39A . . 120.2 ?
    C39 C40 C41 . . 121.0(2) ?
    C39 C40 Cl2 . . 120.39(17) ?
    C41 C40 Cl2 . . 118.63(19) ?
    C40 C41 C42 . . 118.9(2) ?
    C40 C41 H41A . . 120.6 ?
    C42 C41 H41A . . 120.6 ?
    C41 C42 C37 . . 122.1(2) ?
    C41 C42 H42A . . 119.0 ?
    C37 C42 H42A . . 119.0 ?
    O12 N10 O10 . . 120.3(3) ?
    O12 N10 O11 . . 118.9(2) ?
    O10 N10 O11 . . 120.8(2) ?
    H1O2 O2W H2O2 . . 107.7 ?
data_global
_journal_date_recd_electronic     2010-12-30
_journal_date_accepted     2011-02-12
_journal_name_full     'Acta Crystallographica, Section E'
_journal_year     2011
_journal_volume     67
_journal_issue      3
_journal_page_first     m346
_journal_page_last     m346
_journal_paper_category     QM
_journal_coeditor_code     NC2216
_publ_contact_author_name     'Shuo Shi'
_publ_contact_author_address
;
Department of Chemistry
Tongji University
Shanghai
People's Republic of China
;
_publ_contact_author_email     'shishuo@tongji.edu.cn'
_publ_contact_author_fax     '86-21-65982287'
_publ_contact_author_phone     '86-21-65983292'
_publ_section_title
;
Aqua[4'-(4-chlorophenyl)-2,2':6',2''-terpyridine]nitratocopper(II) nitrate
[4'-(4-chlorophenyl)-2,2':6',2''-terpyridine]dinitratocopper(II) monohydrate
;
loop_
    _publ_author_name
    _publ_author_address
    'Juan Zhao'
;
Department of Chemistry
Tongji University
Shanghai
People's Republic of China
;
    'Shuo Shi'
;
Department of Chemistry
Tongji University
Shanghai
People's Republic of China
;
    'Tianming Yao'
;
Department of Chemistry
Tongji University
Shanghai
People's Republic of China
;
    'Zhongfei Tan'
;
Department of Chemistry
Tongji University
Shanghai
People's Republic of China
;
