# Supplementary material for: Aqua­[4′-(4-chloro­phen­yl)-2,2′:6′,2′′-terpyridine]­nitratocopper(II) nitrate [4′-(4-chloro­phen­yl)-2,2′:6′,2′′-terpyridine]­dinitratocopper(II) monohydrate
Source: Acta Crystallogr Sect E Struct Rep Online. 2011 Feb 19;67(Pt 3):m346. doi: 10.1107/S1600536811005290 (PMC3052087; doi:10.1107/S1600536811005290)
Supplement: Supplementary file 2 [file e-67-0m346-Isup2.hkl]

# 
# h,k,l, Fc-squared, Fo-squared, sigma(Fo-squared) and status flag 
# 
data_I
_shelx_title ' I         P2(1)/c      R = 0.05' 
_shelx_refln_list_code          4 
_shelx_F_calc_maximum      350.39 
_exptl_crystal_F_000      2232.00 
_reflns_d_resolution_high  0.8067 
 
loop_ 
 _symmetry_equiv_pos_as_xyz 
 'x, y, z' 
 '-x, y+1/2, -z+1/2' 
 '-x, -y, -z' 
 'x, -y-1/2, z-1/2' 
 
_cell_length_a    14.7172 
_cell_length_b    15.0680 
_cell_length_c    20.4214 
_cell_angle_alpha  90.000 
_cell_angle_beta  105.377 
_cell_angle_gamma  90.000 
 
_shelx_F_squared_multiplier     1.000 
 
loop_ 
 _refln_index_h 
 _refln_index_k 
 _refln_index_l 
 _refln_F_squared_calc 
 _refln_F_squared_meas 
 _refln_F_squared_sigma 
 _refln_observed_status 
   1   0   0    21511.78    27232.82    388.16 o 
   2   0   0     5707.78     6311.56     64.69 o 
   3   0   0    47057.76    52472.77    225.64 o 
   4   0   0     1657.14     1476.91     45.76 o 
   5   0   0     1584.80     1336.47     66.27 o 
   6   0   0      388.36      348.71     45.76 o 
   7   0   0    11540.12    11581.72    220.90 o 
   8   0   0     6096.48     6261.07    179.88 o 
   9   0   0      904.82      905.71     82.05 o 
  10   0   0     2855.93     2887.54    146.74 o 
  11   0   0     6940.87     6825.96    231.95 o 
  12   0   0     2811.48     2852.83    162.52 o 
  13   0   0        6.53       25.61     15.58 o 
  14   0   0      809.56      788.95     25.25 o 
  15   0   0      228.41      263.51     18.93 o 
  16   0   0       95.01      110.45     15.78 o 
  17   0   0     1570.59     1637.85     25.25 o 
   1   1   0      196.53      238.26     15.78 o 
   2   1   0     2144.57     2432.25     23.99 o 
   3   1   0     3270.60     3843.74     77.32 o 
   4   1   0     1994.08     2379.46     67.85 o 
   5   1   0      102.80      108.75     16.72 o 
   6   1   0     1595.41     1527.49     70.64 o 
   7   1   0    13518.17    14027.32    172.38 o 
   8   1   0      738.43      748.31     51.18 o 
   9   1   0      157.37      121.95     31.00 o 
  10   1   0     1010.29     1006.52     65.72 o 
  11   1   0      143.62      137.56     42.95 o 
  12   1   0     2007.12     1982.90     98.62 o 
  13   1   0      287.91      264.41     13.11 o 
  14   1   0       31.45       45.76     11.16 o 
  15   1   0      815.42      871.82     26.82 o 
  16   1   0      424.44      464.63     13.91 o 
  17   1   0      254.27      272.98     10.56 o 
   0   2   0    33245.77    38166.03    178.30 o 
   1   2   0    34251.31    37803.12    146.74 o 
   2   2   0     5183.46     5803.48     96.25 o 
   3   2   0    12425.33    12997.09    159.37 o 
   4   2   0     2950.07     2565.91     56.34 o 
   5   2   0     1621.68     1751.72     52.61 o 
   6   2   0     1990.35     2251.03     52.04 o 
   7   2   0    14119.60    14819.92    177.31 o 
   8   2   0     4959.30     5175.19    116.02 o 
   9   2   0      781.83      821.36     56.87 o 
  10   2   0      401.57      387.34     49.09 o 
  11   2   0     2451.30     2325.26    124.65 o 
  12   2   0      479.06      412.75     58.35 o 
  13   2   0      187.68      220.12     13.39 o 
  14   2   0      558.57      570.27     16.15 o 
  15   2   0      456.37      494.04     15.03 o 
  16   2   0      204.58      253.55     12.27 o 
  17   2   0       47.18       47.34      8.31 o 
   1   3   0      915.82      911.15     26.51 o 
   2   3   0     1585.04     1697.81     63.12 o 
   3   3   0    11115.43    10453.53    660.35 o 
   4   3   0     6890.78     8007.34     85.17 o 
   5   3   0     1096.08     1367.54     39.35 o 
   6   3   0      901.42     1032.24     39.11 o 
   7   3   0      585.41      608.53     34.77 o 
   8   3   0     4047.19     4205.72    105.84 o 
   9   3   0      267.59      251.49     40.12 o 
  10   3   0      268.08      377.53     48.45 o 
  11   3   0     2811.58     2676.64    106.44 o 
  12   3   0        9.00       16.59      7.81 o 
  13   3   0      164.68      167.65      9.69 o 
  14   3   0      353.27      365.18     18.06 o 
  15   3   0      116.06      140.77     11.68 o 
  16   3   0       56.55       83.08     10.56 o 
  17   3   0        3.75        4.49      7.19 o 
   0   4   0    15151.35    17300.00    173.57 o 
   1   4   0    23260.57    23790.91    159.45 o 
   2   4   0    13263.41    14484.87    133.24 o 
   3   4   0     1779.25     1478.93     29.28 o 
   4   4   0     2647.61     2489.24     63.13 o 
   5   4   0     2636.71     3287.48     86.48 o 
   6   4   0     3042.80     3200.96     79.20 o 
   7   4   0    12057.60    12554.40    173.47 o 
   8   4   0    17322.89    19264.17    227.00 o 
   9   4   0     1953.80     2261.12    126.23 o 
  10   4   0     3559.09     4018.89    173.57 o 
  11   4   0      818.33      713.21     86.78 o 
  12   4   0      479.57      438.99     10.19 o 
  13   4   0      393.81      383.90     13.13 o 
  14   4   0      264.60      278.79     10.53 o 
  15   4   0      730.75      757.79     20.73 o 
  16   4   0       11.29       16.62      8.31 o 
   1   5   0      981.42      982.76     23.83 o 
   2   5   0     1554.13     1661.89     40.20 o 
   3   5   0     1600.72     1632.11     74.95 o 
   4   5   0     8543.62     9776.18    126.23 o 
   5   5   0     1907.68     2067.23     66.67 o 
   6   5   0     1165.85     1292.86     87.57 o 
   7   5   0      275.48      258.80     88.36 o 
   8   5   0     8843.57     9877.95    171.20 o 
   9   5   0      225.11      213.02     59.96 o 
  10   5   0       17.60        3.16     58.38 o 
  11   5   0      586.73      446.54     80.47 o 
  12   5   0        0.74        5.05      7.74 o 
  13   5   0       33.05       32.92      8.47 o 
  14   5   0      442.45      467.31     15.03 o 
  15   5   0      153.92      150.48     10.99 o 
  16   5   0      255.57      243.26      9.43 o 
   0   6   0     2633.19     2645.14     52.50 o 
   1   6   0     1275.14     1194.66     31.31 o 
   2   6   0     3058.99     3293.67    192.50 o 
   3   6   0    12695.79    13740.28    243.00 o 
   4   6   0    19161.35    19851.33    310.06 o 
   5   6   0      137.37      149.65     29.17 o 
   6   6   0        9.19       20.88     28.30 o 
   7   6   0     6217.22     6270.89    135.24 o 
   8   6   0      113.13       99.41     35.70 o 
   9   6   0       21.02       12.50     41.30 o 
  10   6   0      221.13      137.28     64.69 o 
  11   6   0      831.61      831.39     16.67 o 
  12   6   0      147.05      163.08      9.39 o 
  13   6   0      620.04      592.01     15.69 o 
  14   6   0      616.82      635.89     16.15 o 
  15   6   0      159.36      170.14     10.56 o 
  16   6   0        0.81        6.31      7.89 o 
   1   7   0     3484.14     3397.00     98.62 o 
   2   7   0     8627.01     8310.75    197.24 o 
   3   7   0     1001.29     1009.85     80.47 o 
   4   7   0     2589.94     2939.61    132.54 o 
   5   7   0     4064.20     3966.82    159.37 o 
   6   7   0      693.24      569.62     78.89 o 
   7   7   0      511.20      495.46     71.01 o 
   8   7   0      450.40      329.25     53.65 o 
   9   7   0     1870.88     1784.08    103.35 o 
  10   7   0      209.88      263.51     75.74 o 
  11   7   0      336.62      331.03     12.94 o 
  12   7   0      655.11      561.43     16.57 o 
  13   7   0        1.38        4.43      8.10 o 
  14   7   0        0.94        9.84      9.43 o 
  15   7   0        0.89        7.89     11.05 o 
  16   7   0        0.65        4.73      7.89 o 
   0   8   0     1290.66     1953.43     99.41 o 
   1   8   0     3446.18     3348.28    132.54 o 
   2   8   0     9108.83    10611.32    238.26 o 
   3   8   0     3216.07     2949.08    137.28 o 
   4   8   0      317.98      265.09     59.96 o 
   5   8   0      105.02      138.85     58.38 o 
   6   8   0      143.36      148.32     56.80 o 
   7   8   0     4403.99     4175.10    187.77 o 
   8   8   0        1.71      -28.40     63.12 o 
   9   8   0       48.24      -59.96     69.43 o 
  10   8   0      973.65      916.77     19.72 o 
  11   8   0      632.88      570.48     14.71 o 
  12   8   0      290.92      224.88     12.82 o 
  13   8   0       27.28       29.80      7.56 o 
  14   8   0      256.55      285.60     15.78 o 
  15   8   0       16.19       11.05      9.47 o 
   1   9   0     3342.70     3082.79     82.84 o 
   2   9   0     2645.98     2339.16     29.18 o 
   3   9   0     3223.21     2909.63    143.59 o 
   4   9   0      235.13      175.15     53.65 o 
   5   9   0     3710.38     3261.50    165.68 o 
   6   9   0     2701.25     2429.95    149.90 o 
   7   9   0       68.15       94.67     61.54 o 
   8   9   0      130.67       78.89     69.43 o 
   9   9   0     5948.26     5533.54     71.79 o 
  10   9   0     1371.97     1403.22     49.70 o 
  11   9   0       92.16      101.49     10.56 o 
  12   9   0      654.84      663.88     15.03 o 
  13   9   0        3.75       12.62      7.81 o 
  14   9   0       14.79       15.78     11.05 o 
  15   9   0        0.49       -1.58      6.31 o 
   0  10   0      585.43      648.51     18.93 o 
   1  10   0      421.38      413.64     32.35 o 
   2  10   0        3.58       11.96      7.71 o 
   3  10   0      261.57      270.50     13.87 o 
   4  10   0       86.51      110.03     12.35 o 
   5  10   0       26.81       67.85     53.65 o 
   6  10   0     3377.74     3130.54    173.57 o 
   7  10   0       99.43       26.82     66.27 o 
   8  10   0      360.24      298.64     11.99 o 
   9  10   0      252.80      238.31     16.00 o 
  10  10   0       71.37       76.32      9.43 o 
  11  10   0     1136.24     1150.02     33.92 o 
  12  10   0       35.84       32.19      8.31 o 
  13  10   0      199.36      186.19     12.62 o 
  14  10   0      120.96      136.87     12.62 o 
   1  11   0     7830.74     7739.43    131.75 o 
   2  11   0     6342.60     6300.83     38.48 o 
   3  11   0     1566.10     1591.19    112.82 o 
   4  11   0     4683.44     4745.04    281.65 o 
   5  11   0     6363.74     5612.56    227.22 o 
   6  11   0     2536.33     2212.20    156.21 o 
   7  11   0      249.36      220.61     41.03 o 
   8  11   0     1149.18     1054.03     28.40 o 
   9  11   0     1811.26     1737.92     37.08 o 
  10  11   0     1381.86     1398.90     22.88 o 
  11  11   0       55.84       54.25      8.31 o 
  12  11   0     1166.44     1118.78     30.77 o 
  13  11   0      337.60      356.79      9.43 o 
  14  11   0       19.43       19.92      7.10 o 
   0  12   0      765.15      872.57     23.67 o 
   1  12   0      313.41      306.51     12.27 o 
   2  12   0      688.92      570.18     19.98 o 
   3  12   0      258.55      233.03     26.82 o 
   4  12   0        3.73       -3.90     10.94 o 
   5  12   0      817.18      748.85     16.89 o 
   6  12   0     2589.74     2430.08     27.40 o 
   7  12   0      145.64      138.85     15.78 o 
   8  12   0      128.26      107.30     15.78 o 
   9  12   0      296.24      299.80     18.93 o 
  10  12   0      122.30      128.12      9.86 o 
  11  12   0       33.91       35.70      8.72 o 
  12  12   0       19.46       21.87      7.57 o 
  13  12   0      399.13      413.81     11.05 o 
   1  13   0     4369.66     4069.56     54.44 o 
   2  13   0     3584.95     3473.24     33.92 o 
   3  13   0      372.67      370.36     10.60 o 
   4  13   0        1.89        1.87      6.22 o 
   5  13   0       12.66       12.90      9.43 o 
   6  13   0      202.20      215.73     12.27 o 
   7  13   0       75.66       84.42     10.04 o 
   8  13   0       70.39       67.56     10.56 o 
   9  13   0      203.09      211.56     11.68 o 
  10  13   0     1666.49     1855.60     28.40 o 
  11  13   0      298.41      312.42     15.78 o 
  12  13   0       23.50       22.09      9.47 o 
   0  14   0      318.31      254.04     17.36 o 
   1  14   0     1567.21     1484.03     34.71 o 
   2  14   0       22.74       23.31      6.94 o 
   3  14   0       57.45       59.87      8.53 o 
   4  14   0       87.79       87.76      8.10 o 
   5  14   0      305.38      302.42     12.27 o 
   6  14   0       72.89       67.07     10.04 o 
   7  14   0      138.74      128.52     10.56 o 
   8  14   0      513.06      521.11     13.91 o 
   9  14   0       40.39       50.49     14.20 o 
  10  14   0      708.62      757.39     18.93 o 
  11  14   0        0.05        6.31      9.47 o 
   1  15   0      797.87      764.48     23.67 o 
   2  15   0     2716.44     2579.37     28.94 o 
   3  15   0      176.44      171.99     15.78 o 
   4  15   0       13.77       23.58      9.43 o 
   5  15   0     2410.83     2512.33     27.61 o 
   6  15   0     2005.72     2003.98     52.07 o 
   7  15   0       74.63       75.43      9.43 o 
   8  15   0      318.59      380.59     11.16 o 
   9  15   0      882.78      916.75     18.93 o 
  10  15   0       30.22       25.25      9.47 o 
   0  16   0     1053.16     1011.43     26.82 o 
   1  16   0      202.81      171.99     14.20 o 
   2  16   0      319.88      294.41     15.78 o 
   3  16   0       88.57       82.05     14.20 o 
   4  16   0       71.31       67.29      8.93 o 
   5  16   0       46.39       47.39      8.93 o 
   6  16   0       46.61       67.46      8.31 o 
   7  16   0      298.46      331.63     10.04 o 
   8  16   0      104.97      123.08     11.05 o 
   1  17   0       68.61       96.25     14.20 o 
   2  17   0      845.89      992.49     23.67 o 
   3  17   0       22.20       26.30      8.31 o 
   4  17   0        0.58        7.89     11.05 o 
   5  17   0      508.83      635.89     17.36 o 
   6  17   0      295.89      350.29     12.62 o 
   0  18   0      309.82      381.85     14.20 o 
   1  18   0       86.30       66.87      7.81 o 
   2  18   0       62.67       62.58      7.81 o 
   3  18   0      419.29      485.28     20.51 o 
   4  18   0        7.96       18.93      7.89 o 
 -17   1   1        2.99       11.83      8.93 o 
 -16   1   1       19.55       30.77     11.16 o 
 -15   1   1        1.26       11.05     11.16 o 
 -14   1   1      328.58      332.94     14.50 o 
 -13   1   1      101.86      108.50     12.10 o 
 -12   1   1      561.53      523.74     59.50 o 
 -11   1   1      302.99      243.63     45.70 o 
 -10   1   1      615.33      626.76     55.75 o 
  -9   1   1      394.05      368.21     43.47 o 
  -8   1   1        0.73       -4.60     25.59 o 
  -7   1   1      727.13      739.75     48.91 o 
  -6   1   1     2111.80     2318.51     43.56 o 
  -5   1   1      377.34      410.46     19.27 o 
  -4   1   1    23344.06    25568.76    179.09 o 
  -3   1   1      229.65      197.08      6.41 o 
  -2   1   1    14906.05    17165.25    766.07 o 
  -1   1   1     2072.55     2882.46     35.50 o 
   0   1   1     7399.10     9232.80    276.20 o 
   1   1   1      292.02      323.96     14.50 o 
   2   1   1     9846.36    10602.17     83.12 o 
   3   1   1     2689.42     2567.24     46.86 o 
   4   1   1      164.39      163.02     13.98 o 
   5   1   1       62.93       77.83     18.81 o 
   6   1   1     2053.63     2033.07     75.74 o 
   7   1   1      927.70      911.48     51.32 o 
   8   1   1        7.51       22.09     27.89 o 
   9   1   1       51.45       26.04     34.59 o 
  10   1   1      981.36     1010.72     68.45 o 
  11   1   1      359.69      313.21     49.64 o 
  12   1   1       32.68       38.03     10.94 o 
  13   1   1      133.17      130.98     12.27 o 
  14   1   1       13.51       27.95     11.68 o 
  15   1   1       19.31       27.65     11.68 o 
  16   1   1      434.64      486.40     13.91 o 
  17   1   1      124.67      124.67      8.93 o 
 -17   2   1        8.94       15.46      8.31 o 
 -16   2   1      106.85      113.96     11.16 o 
 -15   2   1       18.55       41.39     14.99 o 
 -14   2   1        0.24       17.36     11.16 o 
 -13   2   1      399.28      436.05     25.74 o 
 -12   2   1     1407.65     1388.72     84.80 o 
 -11   2   1       27.31       35.52     45.58 o 
 -10   2   1       57.74       23.24     40.62 o 
  -9   2   1       12.43        9.30     31.78 o 
  -8   2   1      715.11      722.99     49.05 o 
  -7   2   1     6713.76     6976.73    144.38 o 
  -6   2   1     2518.22     2425.61     39.96 o 
  -5   2   1      317.39      237.65     15.62 o 
  -4   2   1     3876.70     3737.08     64.60 o 
  -3   2   1     5361.53     5646.89     52.09 o 
  -2   2   1      205.29      192.22     37.87 o 
  -1   2   1     1431.28     1688.66     26.70 o 
   0   2   1     7229.53     8152.62    131.64 o 
   1   2   1     5445.57     6331.77    100.20 o 
   2   2   1     3221.44     4022.73     47.02 o 
   3   2   1     2783.63     2963.28     82.05 o 
   4   2   1      401.29      410.45     25.28 o 
   5   2   1      590.10      621.28     28.53 o 
   6   2   1     1730.80     1844.68     49.13 o 
   7   2   1       33.06       37.08     26.78 o 
   8   2   1       12.39       13.41     31.24 o 
   9   2   1     1457.99     1389.41     71.96 o 
  10   2   1       28.58       15.93     41.10 o 
  11   2   1      181.55      156.42     47.33 o 
  12   2   1      146.82      143.07      9.18 o 
  13   2   1       11.27       18.15     11.16 o 
  14   2   1      369.09      401.04     15.03 o 
  15   2   1       37.37       46.36     11.68 o 
  16   2   1      606.40      659.11     14.99 o 
  17   2   1      100.44      100.99     11.05 o 
 -17   3   1       59.68       51.88      7.81 o 
 -16   3   1       26.89       34.71     10.04 o 
 -15   3   1      251.76      268.66     12.79 o 
 -14   3   1      236.49      237.43     10.60 o 
 -13   3   1      386.95      404.56     15.78 o 
 -12   3   1      349.07      329.78     78.89 o 
 -11   3   1      646.82      630.58     60.80 o 
 -10   3   1      779.72      686.10     87.57 o 
  -9   3   1     1082.57     1057.81     62.97 o 
  -8   3   1      272.50      294.34     37.49 o 
  -7   3   1     5097.65     5255.80     85.48 o 
  -6   3   1     2364.29     2256.50     68.78 o 
  -5   3   1      558.51      465.31     24.37 o 
  -4   3   1      307.30      372.60     16.39 o 
  -3   3   1     4334.05     4370.76     97.83 o 
  -2   3   1      381.28      508.62     14.38 o 
  -1   3   1     2951.12     3080.70     46.50 o 
   0   3   1    12675.78    13684.89    182.25 o 
   1   3   1       26.76       41.24     10.32 o 
   2   3   1    45587.96    51005.86    180.62 o 
   3   3   1     1902.41     1762.64     44.18 o 
   4   3   1     7611.17     7597.94     63.09 o 
   5   3   1      641.98      568.04     36.25 o 
   6   3   1    12982.35    13533.91    130.81 o 
   7   3   1      652.71      654.02     36.90 o 
   8   3   1    12709.28    14315.63    196.36 o 
   9   3   1     3409.48     3357.41    105.98 o 
  10   3   1        5.99       23.26     40.17 o 
  11   3   1      371.91      360.94     54.13 o 
  12   3   1      160.78      150.83     16.63 o 
  13   3   1       33.51       34.38      8.77 o 
  14   3   1      134.60      157.81     14.13 o 
  15   3   1      129.37      141.96     11.68 o 
  16   3   1        1.80       10.02      9.47 o 
  17   3   1      263.25      208.28     14.20 o 
 -17   4   1        0.02       -3.16      9.47 o 
 -16   4   1        2.41        4.73      6.49 o 
 -15   4   1       80.48       82.20      8.36 o 
 -14   4   1        0.09       13.54      8.10 o 
 -13   4   1       21.65       23.59      7.03 o 
 -12   4   1      446.86      443.67     10.26 o 
 -11   4   1       43.74       67.85     61.54 o 
 -10   4   1     1100.21     1232.33     99.41 o 
  -9   4   1      166.97      358.18     61.54 o 
  -8   4   1      881.80      973.34     58.02 o 
  -7   4   1     1788.06     1941.33     70.79 o 
  -6   4   1      323.47      353.45     36.25 o 
  -5   4   1        5.22       28.14     23.11 o 
  -4   4   1     8352.86     9366.14    116.57 o 
  -3   4   1     6908.81     6977.09     89.71 o 
  -2   4   1     6775.04     8340.41     92.31 o 
  -1   4   1    12536.96    12701.64    112.41 o 
   0   4   1    11287.17    11769.33    324.26 o 
   1   4   1    13689.77    15318.43    680.07 o 
   2   4   1     2160.21     2237.48     58.02 o 
   3   4   1     1550.44     1768.96     55.79 o 
   4   4   1     1389.97     1138.92     45.38 o 
   5   4   1     2698.93     2782.37     74.04 o 
   6   4   1        0.41        2.80     21.55 o 
   7   4   1     1626.91     1629.98     90.37 o 
   8   4   1     2340.22     2226.32     66.75 o 
   9   4   1      150.84      192.10     40.71 o 
  10   4   1      300.80      288.75     71.01 o 
  11   4   1      108.25       36.29     67.85 o 
  12   4   1      172.56      164.15     12.97 o 
  13   4   1       15.67       15.03     10.56 o 
  14   4   1        1.93       12.54     10.21 o 
  15   4   1       44.77       38.66     13.41 o 
  16   4   1       31.83       33.14     12.62 o 
 -16   5   1       64.06       64.05      8.31 o 
 -15   5   1      474.02      460.38     11.21 o 
 -14   5   1      357.26      366.52     12.17 o 
 -13   5   1      433.04      404.23     10.26 o 
 -12   5   1      317.36      258.64     10.11 o 
 -11   5   1      625.74      741.61     91.52 o 
 -10   5   1      235.90      249.31     64.69 o 
  -9   5   1     1319.40     1503.73    107.30 o 
  -8   5   1       47.63       42.60     34.59 o 
  -7   5   1     1978.15     1947.21     75.77 o 
  -6   5   1     5742.87     6032.23    148.32 o 
  -5   5   1       86.77      156.55     28.80 o 
  -4   5   1     1274.49     1282.43     50.03 o 
  -3   5   1     2654.15     2523.66     51.28 o 
  -2   5   1       11.29        6.56     12.62 o 
  -1   5   1     1115.44     1157.18     31.47 o 
   0   5   1     1375.37     1417.52     35.84 o 
   1   5   1      303.51      235.39     20.76 o 
   2   5   1     6586.88     7728.26    245.36 o 
   3   5   1     2719.55     3010.60    129.39 o 
   4   5   1       11.50       36.05     21.98 o 
   5   5   1    13781.46    14376.08    477.31 o 
   6   5   1     5273.56     5435.80    114.34 o 
   7   5   1     3771.22     3810.09    104.14 o 
   8   5   1     5701.23     6652.54    329.78 o 
   9   5   1     2092.92     1656.79    113.61 o 
  10   5   1       24.69        7.89     56.80 o 
  11   5   1      170.01      209.86     69.43 o 
  12   5   1        9.35        8.25      8.10 o 
  13   5   1       60.64       48.51     10.99 o 
  14   5   1      212.18      230.82     19.72 o 
  15   5   1        2.24        4.73      8.72 o 
  16   5   1       64.44       64.69      9.47 o 
 -16   6   1       20.87       22.09      9.47 o 
 -15   6   1       38.84       33.32      9.43 o 
 -14   6   1        0.42        5.48      9.43 o 
 -13   6   1       60.81       78.33      9.02 o 
 -12   6   1      143.65      163.03      9.69 o 
 -11   6   1      531.88      508.91     20.51 o 
 -10   6   1       21.19        1.58     64.69 o 
  -9   6   1     2043.04     2364.56     96.39 o 
  -8   6   1     3507.32     3586.58    227.22 o 
  -7   6   1      183.86      289.97     48.91 o 
  -6   6   1      428.36      372.61     39.31 o 
  -5   6   1     4945.65     4773.17    231.16 o 
  -4   6   1      397.53      297.08     31.44 o 
  -3   6   1       61.04      222.48     45.76 o 
  -2   6   1      220.05      213.30     37.08 o 
  -1   6   1    14513.07    14422.71    129.24 o 
   0   6   1     8426.24     8858.83     91.58 o 
   1   6   1     2940.36     2580.47     62.87 o 
   2   6   1     5885.52     6470.93    160.94 o 
   3   6   1      571.25      661.14     66.27 o 
   4   6   1    11675.04    12105.58    244.57 o 
   5   6   1     8387.27     8468.23    134.95 o 
   6   6   1      147.45      149.66     32.10 o 
   7   6   1     1117.40     1152.73     64.69 o 
   8   6   1     6887.03     6995.76    206.70 o 
   9   6   1        6.77       -1.70     41.74 o 
  10   6   1      273.08      261.93     71.01 o 
  11   6   1      393.44      338.43     15.71 o 
  12   6   1      239.98      219.41     10.30 o 
  13   6   1       21.96       18.69     10.56 o 
  14   6   1       38.25       31.21      9.86 o 
  15   6   1      526.63      523.82     23.67 o 
  16   6   1       53.79       55.23      7.89 o 
 -16   7   1       19.08       22.09      7.89 o 
 -15   7   1      392.92      411.83     15.78 o 
 -14   7   1      523.87      505.07     35.50 o 
 -13   7   1      177.52      177.37      9.39 o 
 -12   7   1      144.87      135.41     14.06 o 
 -11   7   1     1112.87     1051.30     26.42 o 
 -10   7   1      430.24      504.93     78.89 o 
  -9   7   1     2153.11     2320.37    104.14 o 
  -8   7   1      149.90      152.27     40.17 o 
  -7   7   1     2213.97     2325.35    100.99 o 
  -6   7   1     3921.27     3793.25    164.10 o 
  -5   7   1      384.04      473.37     67.85 o 
  -4   7   1     1902.66     2190.11    116.76 o 
  -3   7   1    13025.20    13910.69    265.09 o 
  -2   7   1     4619.87     4452.08    160.94 o 
  -1   7   1     2054.66     1840.00     90.73 o 
   0   7   1     2881.10     3098.03     78.65 o 
   1   7   1     3137.41     3572.90     83.79 o 
   2   7   1     4993.44     4260.31    143.59 o 
   3   7   1      212.70      197.24     50.49 o 
   4   7   1      305.13      451.28     66.27 o 
   5   7   1     8123.58     7924.17    225.64 o 
   6   7   1     1979.73     2062.30    123.08 o 
   7   7   1     2299.36     2168.02    130.96 o 
   8   7   1      769.50      602.75     80.47 o 
   9   7   1       96.84       20.51     71.01 o 
  10   7   1      249.88      236.68     77.32 o 
  11   7   1      398.41      347.53     13.85 o 
  12   7   1        4.17        6.99      7.77 o 
  13   7   1      117.97      132.53     21.30 o 
  14   7   1      103.99      117.53     13.41 o 
  15   7   1        0.07       -1.58      9.47 o 
 -16   8   1       53.19       52.07      7.89 o 
 -15   8   1       65.78       58.79     11.05 o 
 -14   8   1       17.69       20.51     12.62 o 
 -13   8   1       40.58       41.89      7.86 o 
 -12   8   1       30.39       31.96      8.10 o 
 -11   8   1      929.66      909.97     45.76 o 
 -10   8   1      710.72      609.51     23.53 o 
  -9   8   1        7.37      -22.09     74.16 o 
  -8   8   1      705.60      582.24     85.21 o 
  -7   8   1       82.76       86.78     58.38 o 
  -6   8   1     1053.79     1148.70    104.14 o 
  -5   8   1     3679.05     3984.18    171.99 o 
  -4   8   1        4.09      -39.45     45.76 o 
  -3   8   1     2762.40     2455.20    127.81 o 
  -2   8   1        8.31       11.05     42.60 o 
  -1   8   1       84.18      134.12     48.91 o 
   0   8   1      786.32      499.09     41.74 o 
   1   8   1     3500.19     3761.69    140.43 o 
   2   8   1      409.08      351.87     56.80 o 
   3   8   1      968.28     1120.30     89.94 o 
   4   8   1       31.85       -4.73     53.65 o 
   5   8   1     1885.96     1825.62    119.92 o 
   6   8   1       99.51       99.41     52.07 o 
   7   8   1     1695.29     1854.02    132.54 o 
   8   8   1     1440.69     1409.06    116.76 o 
   9   8   1      517.16      347.14     82.05 o 
  10   8   1       52.64       46.34      8.07 o 
  11   8   1        2.30       -1.80      7.77 o 
  12   8   1      222.42      215.69     14.25 o 
  13   8   1     1302.06     1312.81     26.82 o 
  14   8   1       45.95       59.96     12.62 o 
  15   8   1       54.82       67.85      9.47 o 
 -15   9   1       73.37       69.86     10.26 o 
 -14   9   1       45.84       36.29     11.05 o 
 -13   9   1      176.79      202.35     10.56 o 
 -12   9   1      143.17      155.86     10.56 o 
 -11   9   1      116.86      122.18     10.56 o 
 -10   9   1      698.45      600.60     14.85 o 
  -9   9   1      477.65      451.28     82.05 o 
  -8   9   1        8.62      -15.78     69.43 o 
  -7   9   1     1089.48      839.44    105.72 o 
  -6   9   1     1624.91     1691.50    126.23 o 
  -5   9   1       68.86       53.65     53.65 o 
  -4   9   1        1.86        4.18     26.04 o 
  -3   9   1     4982.11     4788.07     36.29 o 
  -2   9   1      682.02      806.25     49.70 o 
  -1   9   1       98.68       52.68     23.67 o 
   0   9   1      376.47      338.61     15.10 o 
   1   9   1     1871.70     1813.89     26.25 o 
   2   9   1      314.10      257.19     19.72 o 
   3   9   1      654.73      509.66     72.58 o 
   4   9   1      908.94      681.65     86.78 o 
   5   9   1      187.19      160.94     61.54 o 
   6   9   1     3540.24     3177.87    167.26 o 
   7   9   1       23.84       18.93     56.80 o 
   8   9   1     1035.57     1058.77    108.87 o 
   9   9   1       99.42       90.72     15.80 o 
  10   9   1      220.32      180.70     11.16 o 
  11   9   1        9.15        5.52      8.93 o 
  12   9   1       78.53       77.83      8.93 o 
  13   9   1       41.36       47.34     11.05 o 
  14   9   1        3.56        6.31      9.47 o 
  15   9   1      161.33      176.72      9.47 o 
 -15  10   1       65.86       53.65      7.89 o 
 -14  10   1       70.74       78.30      6.69 o 
 -13  10   1       19.64       23.67      7.81 o 
 -12  10   1       76.87       77.16      9.43 o 
 -11  10   1     1105.76     1130.03     18.38 o 
 -10  10   1     2601.53     2570.35     60.75 o 
  -9  10   1      113.24      109.95      8.43 o 
  -8  10   1       28.70       31.78     12.45 o 
  -7  10   1     3768.83     3531.32    184.61 o 
  -6  10   1       64.51       64.69     63.12 o 
  -5  10   1       38.76       88.36     52.07 o 
  -4  10   1     1781.30     1941.67     55.23 o 
  -3  10   1      130.93      121.01     15.74 o 
  -2  10   1     2357.06     2353.86     22.53 o 
  -1  10   1        5.48       -5.12      7.12 o 
   0  10   1       86.62      121.31     12.32 o 
   1  10   1       27.32       43.73      7.73 o 
   2  10   1      607.53      721.91     54.44 o 
   3  10   1      795.20      681.65     89.94 o 
   4  10   1       24.94        7.89     56.80 o 
   5  10   1      219.24      137.28     71.01 o 
   6  10   1      363.70      284.02     74.16 o 
   7  10   1      897.08      691.12     94.67 o 
   8  10   1      942.48      902.65     21.59 o 
   9  10   1      151.17      135.88     10.56 o 
  10  10   1      715.93      681.65     22.09 o 
  11  10   1       53.55       61.00      8.93 o 
  12  10   1       31.09       42.84      7.81 o 
  13  10   1       59.36       55.23     11.05 o 
  14  10   1      272.50      267.45      7.81 o 
 -14  11   1        1.26        5.52      5.58 o 
 -13  11   1       80.79       77.82      6.02 o 
 -12  11   1        5.79        3.91      6.64 o 
 -11  11   1      118.98      129.81      9.43 o 
 -10  11   1      372.66      352.44     14.20 o 
  -9  11   1       11.25       26.45      9.43 o 
  -8  11   1      156.23      146.09     36.29 o 
  -7  11   1        2.22        3.66     24.46 o 
  -6  11   1        1.50       -4.73     71.01 o 
  -5  11   1        6.57       23.67     66.27 o 
  -4  11   1      526.38      516.86     69.43 o 
  -3  11   1     1949.23     1958.49    112.03 o 
  -2  11   1      155.38      131.30      9.92 o 
  -1  11   1      182.73      165.38      9.92 o 
   0  11   1      167.17      177.60     10.04 o 
   1  11   1     2266.10     2301.80     23.60 o 
   2  11   1        4.56        6.78     13.41 o 
   3  11   1       76.97       80.78     12.35 o 
   4  11   1     5033.64     5152.69    262.72 o 
   5  11   1      116.35      123.84     16.57 o 
   6  11   1      286.67      217.75     78.89 o 
   7  11   1     6695.47     6131.40     62.43 o 
   8  11   1      156.59      164.10     17.36 o 
   9  11   1       67.01       67.03      9.86 o 
  10  11   1      420.45      399.21     17.36 o 
  11  11   1       55.69       47.34     11.05 o 
  12  11   1      553.00      552.26     17.36 o 
  13  11   1      135.65      142.70      8.31 o 
 -13  12   1       20.29       32.11      6.06 o 
 -12  12   1        5.93       12.62      5.72 o 
 -11  12   1       13.19       17.29      6.84 o 
 -10  12   1      825.64      837.92     17.36 o 
  -9  12   1     2428.65     2271.41     26.06 o 
  -8  12   1     1505.86     1362.39     21.74 o 
  -7  12   1      763.27      805.41     42.60 o 
  -6  12   1     1736.85     1627.33     18.81 o 
  -5  12   1       31.06       29.65      7.52 o 
  -4  12   1       47.94       40.35     14.20 o 
  -3  12   1       31.69       56.50     37.08 o 
  -2  12   1      264.86      266.27     12.27 o 
  -1  12   1      271.18      270.39     11.68 o 
   0  12   1       10.37        7.99      8.31 o 
   1  12   1     1037.71     1058.77     25.25 o 
   2  12   1        3.86        2.29     33.14 o 
   3  12   1      238.14      218.79     25.25 o 
   4  12   1      709.79      705.76     28.40 o 
   5  12   1      103.63      107.55      8.05 o 
   6  12   1      338.96      325.75     18.53 o 
   7  12   1      676.87      618.53     23.67 o 
   8  12   1        0.82       12.62     14.20 o 
   9  12   1      363.71      362.91     20.51 o 
  10  12   1       49.30       59.96     11.05 o 
  11  12   1      193.13      217.58     18.15 o 
  12  12   1        0.14        6.18      6.42 o 
  13  12   1       25.88       20.51      7.89 o 
 -12  13   1        2.25        7.89      9.47 o 
 -11  13   1       17.68       15.78     12.62 o 
 -10  13   1      287.74      321.89     17.36 o 
  -9  13   1      179.45      169.07     11.16 o 
  -8  13   1        9.08       14.57      9.43 o 
  -7  13   1      251.28      250.16     12.27 o 
  -6  13   1      147.61      136.49     11.16 o 
  -5  13   1       52.59       63.03      8.47 o 
  -4  13   1       44.52       42.28     19.04 o 
  -3  13   1      915.57      730.83     20.89 o 
  -2  13   1     1144.43      965.83     19.38 o 
  -1  13   1      154.13      139.91     11.28 o 
   0  13   1      251.02      207.43      9.39 o 
   1  13   1       26.42       43.98      7.56 o 
   2  13   1       80.65       68.77      7.86 o 
   3  13   1      130.52      117.15     15.71 o 
   4  13   1     1554.65     1510.54     22.06 o 
   5  13   1       18.05       14.99      8.93 o 
   6  13   1     1339.14     1350.74     21.11 o 
   7  13   1       33.45       37.54     10.56 o 
   8  13   1       95.63      114.16     11.16 o 
   9  13   1      378.62      402.36     18.93 o 
  10  13   1      152.07      165.68     15.78 o 
  11  13   1      206.62      231.95     14.20 o 
  12  13   1       92.48      113.61     11.05 o 
 -11  14   1       13.90       22.09     11.05 o 
 -10  14   1       89.02      105.72     12.62 o 
  -9  14   1      244.78      241.42     15.78 o 
  -8  14   1        9.50       14.85      9.43 o 
  -7  14   1      477.89      464.80     14.50 o 
  -6  14   1      474.46      506.07     14.50 o 
  -5  14   1       22.90       31.84      9.43 o 
  -4  14   1      270.30      261.89     10.02 o 
  -3  14   1      162.46      154.17     11.16 o 
  -2  14   1      850.89      744.77     14.87 o 
  -1  14   1       20.90       16.99      9.43 o 
   0  14   1      467.91      485.36     15.62 o 
   1  14   1       23.59       22.09      7.29 o 
   2  14   1      667.55      608.31     13.04 o 
   3  14   1      834.81      820.14     14.52 o 
   4  14   1        8.27       17.33      7.17 o 
   5  14   1        8.72       10.26      8.93 o 
   6  14   1      213.37      238.30     12.27 o 
   7  14   1      329.04      318.14     15.78 o 
   8  14   1       20.56       22.80      6.68 o 
   9  14   1        0.26        7.89     12.62 o 
  10  14   1      182.30      184.61     12.62 o 
  11  14   1        7.75       17.36      9.47 o 
 -10  15   1       61.23       93.10     11.05 o 
  -9  15   1      196.55      249.31     14.20 o 
  -8  15   1      115.48      121.30      9.43 o 
  -7  15   1       12.64       14.20      8.31 o 
  -6  15   1      103.24      108.73     10.56 o 
  -5  15   1      663.87      706.25     16.15 o 
  -4  15   1       97.83      114.32     10.56 o 
  -3  15   1      432.21      393.86     11.51 o 
  -2  15   1      485.64      439.37     25.25 o 
  -1  15   1      643.84      607.65     16.15 o 
   0  15   1      524.69      499.43     15.62 o 
   1  15   1      627.57      528.27     15.03 o 
   2  15   1     1277.25     1221.74     59.17 o 
   3  15   1      448.35      490.72     20.51 o 
   4  15   1      170.51      158.14     10.56 o 
   5  15   1       31.58       37.87     10.04 o 
   6  15   1      496.74      515.19     15.78 o 
   7  15   1       14.00       14.20      8.31 o 
   8  15   1      394.25      453.92     11.68 o 
   9  15   1      152.26      192.50     12.62 o 
  10  15   1      521.53      574.35     12.62 o 
  -9  16   1      503.43      586.98     12.62 o 
  -8  16   1      110.02      105.72     11.05 o 
  -7  16   1      139.31      156.21      8.93 o 
  -6  16   1      147.12      197.35     10.04 o 
  -5  16   1      397.13      412.63     12.27 o 
  -4  16   1     1214.22     1191.97     21.30 o 
  -3  16   1      158.77      160.94     15.78 o 
  -2  16   1       31.00       34.71     10.04 o 
  -1  16   1     1556.65     1484.80     31.56 o 
   0  16   1      464.27      462.32     20.51 o 
   1  16   1        1.23        5.82      8.72 o 
   2  16   1      551.11      536.82     16.57 o 
   3  16   1      337.46      400.78     18.93 o 
   4  16   1      192.15      186.19     15.78 o 
   5  16   1      160.86      185.02      9.43 o 
   6  16   1      232.77      226.56      9.43 o 
   7  16   1       56.35       53.48      5.55 o 
   8  16   1       49.46       63.12      9.47 o 
  -6  17   1        5.66       11.05      7.89 o 
  -5  17   1      740.00      878.89     18.93 o 
  -4  17   1       72.13       75.74     12.62 o 
  -3  17   1       28.27       41.81      8.31 o 
  -2  17   1      598.88      664.29     20.51 o 
  -1  17   1      123.96      113.61     14.20 o 
   0  17   1      292.95      377.12     17.36 o 
   1  17   1      207.58      219.33     15.78 o 
   2  17   1      399.76      419.72     17.36 o 
   3  17   1     1483.65     1631.54     26.82 o 
   4  17   1      120.61      134.12     12.62 o 
   5  17   1       84.59      112.03     11.05 o 
   6  17   1      261.18      271.45     46.55 o 
  -4  18   1       51.25       57.60      5.58 o 
  -3  18   1        0.52        4.30      6.06 o 
  -2  18   1       50.58       60.00      6.69 o 
  -1  18   1      134.76      153.06      7.81 o 
   0  18   1       21.78       20.51      6.69 o 
   1  18   1      198.49      224.24      8.93 o 
   2  18   1      829.13     1027.21     13.91 o 
   3  18   1      476.47      574.35     15.78 o 
   4  18   1      159.83      190.92     11.05 o 
 -17   0   2       60.02       83.63     14.20 o 
 -16   0   2      174.21      197.24     17.36 o 
 -15   0   2      138.14      132.54     17.36 o 
 -14   0   2      401.57      441.81     22.09 o 
 -13   0   2      251.31      263.01     25.25 o 
 -12   0   2      903.77      825.24    102.56 o 
 -11   0   2        0.41      -18.93     56.80 o 
 -10   0   2        1.38      -11.05     50.49 o 
  -9   0   2      119.65      102.56     48.91 o 
  -8   0   2       77.24      126.23     41.03 o 
  -7   0   2    10588.07    12498.48    217.75 o 
  -6   0   2      880.57     1309.65     67.85 o 
  -5   0   2      580.96      581.35     24.34 o 
  -4   0   2    69474.45    77756.63   1834.30 o 
  -3   0   2     9928.27    11055.81    196.45 o 
  -2   0   2     5703.38     7188.87     71.01 o 
  -1   0   2       50.39       91.52     12.62 o 
   0   0   2      460.19      566.36     26.04 o 
   1   0   2      240.08      289.69     22.09 o 
   2   0   2      225.70      268.24     14.20 o 
   3   0   2    10418.20    12063.56    304.53 o 
   4   0   2      820.72      858.09     35.63 o 
   5   0   2     4501.56     4860.76     83.31 o 
   6   0   2      345.77      271.40     48.91 o 
   7   0   2        7.34        6.31     42.60 o 
   8   0   2     7601.41     7722.20    209.86 o 
   9   0   2     3393.51     3143.16    149.90 o 
  10   0   2     1641.86     1797.22    126.23 o 
  11   0   2     1702.59     1570.00    124.65 o 
  12   0   2      333.03      282.57     37.08 o 
  13   0   2      572.50      594.86     23.67 o 
  14   0   2      875.19      893.09     26.82 o 
  15   0   2      299.79      295.07     18.93 o 
  16   0   2      272.97      271.40     17.36 o 
  17   0   2      149.22      142.01     15.78 o 
 -17   1   2       90.08      113.09     10.04 o 
 -16   1   2       21.92       33.14     11.16 o 
 -15   1   2      164.10      184.40     12.27 o 
 -14   1   2     1947.20     1999.99     24.55 o 
 -13   1   2     2720.08     2633.41     43.50 o 
 -12   1   2     1218.81     1077.18     77.49 o 
 -11   1   2       18.90       12.62     41.83 o 
 -10   1   2     3178.06     2938.31    101.46 o 
  -9   1   2     3121.88     3100.45     95.93 o 
  -8   1   2     2229.88     2224.99     74.95 o 
  -7   1   2     4281.61     4323.51     92.53 o 
  -6   1   2    22923.38    21536.61    294.25 o 
  -5   1   2     4705.98     5147.81     40.95 o 
  -3   1   2    20015.21    21320.51     86.74 o 
  -2   1   2    89843.59   109597.16   1399.59 o 
  -1   1   2    31530.37    43929.20    452.85 o 
   0   1   2    10461.60    11400.26     94.67 o 
   1   1   2    24632.32    27985.48    181.46 o 
   2   1   2    16988.03    18033.87    287.97 o 
   3   1   2       32.65       14.20     22.09 o 
   4   1   2     9744.57    10935.98    103.67 o 
   5   1   2    24422.38    24235.08    177.09 o 
   6   1   2     9102.75     8702.62    119.51 o 
   7   1   2     2315.51     2185.71     76.99 o 
   8   1   2       75.63       60.01     33.42 o 
   9   1   2     6811.05     6881.36    152.81 o 
  10   1   2     1819.80     1725.92    101.77 o 
  11   1   2       49.82       41.31     46.50 o 
  12   1   2      190.71      170.76     14.68 o 
  13   1   2     2967.41     2964.61     40.24 o 
  14   1   2      102.97      101.71     12.79 o 
  15   1   2       61.32      112.20     27.61 o 
  16   1   2      139.41      155.21     11.16 o 
  17   1   2       14.45       11.50      7.70 o 
 -17   2   2      245.34      251.32     10.56 o 
 -16   2   2       80.16      100.99     11.16 o 
 -15   2   2       37.59       55.63     11.16 o 
 -14   2   2      127.01      152.28     12.27 o 
 -13   2   2        8.98       10.33     10.44 o 
 -12   2   2     1005.42     1088.37     76.77 o 
 -11   2   2      119.86       77.66     52.86 o 
 -10   2   2      886.31      822.92     58.57 o 
  -9   2   2      267.87      241.55     39.60 o 
  -8   2   2        3.87        0.07     26.20 o 
  -7   2   2      875.49     1186.46     52.78 o 
  -6   2   2     1218.67     1208.18     29.09 o 
  -5   2   2     3636.64     3649.22     43.43 o 
  -4   2   2      159.64      176.21     12.53 o 
  -3   2   2     3313.46     3743.07     56.02 o 
  -2   2   2     1160.76     1321.37     25.33 o 
  -1   2   2        1.35       21.66      8.57 o 
   0   2   2        0.80       14.62     10.56 o 
   1   2   2     1089.67     1194.67     24.15 o 
   2   2   2     2286.03     2439.52     50.21 o 
   3   2   2     3804.73     4334.29     71.41 o 
   4   2   2      185.24      169.42     14.02 o 
   5   2   2     6760.06     7384.61    184.48 o 
   6   2   2     5956.88     6402.97    133.49 o 
   7   2   2      254.61      158.81     33.42 o 
   8   2   2      230.58      274.03     40.71 o 
   9   2   2     1180.85      999.51     71.79 o 
  10   2   2       82.38       85.72     39.80 o 
  11   2   2      193.62      161.89     48.88 o 
  12   2   2       10.08        4.53      9.29 o 
  13   2   2     1925.33     2046.52     25.09 o 
  14   2   2      334.33      340.42     15.03 o 
  15   2   2      479.84      486.11     15.03 o 
  16   2   2      942.93      953.08     15.50 o 
 -17   3   2        4.26        2.37      7.81 o 
 -16   3   2      365.55      386.51     12.79 o 
 -15   3   2      128.26      139.72     11.68 o 
 -14   3   2      191.58      210.66      9.94 o 
 -13   3   2      282.23      280.07      8.99 o 
 -12   3   2     4086.36     3851.63    179.88 o 
 -11   3   2      792.75      747.92     89.94 o 
 -10   3   2     2401.73     2405.39     91.92 o 
  -9   3   2     4838.92     5013.84    171.99 o 
  -8   3   2      205.24      125.63     30.55 o 
  -7   3   2     4562.54     4976.34     83.39 o 
  -6   3   2    13646.82    13590.85    122.18 o 
  -5   3   2    10472.61    11824.50    135.39 o 
  -4   3   2     8446.78     9788.19    108.78 o 
  -3   3   2     8800.33     9522.49    171.20 o 
  -2   3   2     7825.68     8258.68    123.08 o 
  -1   3   2       61.64       29.37      8.70 o 
   0   3   2    86638.66    98352.62    780.27 o 
   1   3   2    54515.13    60278.38    248.52 o 
   2   3   2    31747.65    36216.00    540.43 o 
   3   3   2     4578.00     4713.66     75.01 o 
   4   3   2       52.68       37.06      9.67 o 
   5   3   2    29751.34    30376.06    243.99 o 
   6   3   2     9578.48    11328.73    199.60 o 
   7   3   2      385.64      269.90     29.12 o 
   8   3   2     9205.79     9029.96    199.60 o 
   9   3   2      181.42      146.09     38.38 o 
  10   3   2      340.39      258.90     47.41 o 
  11   3   2      167.01      178.37     53.82 o 
  12   3   2     1338.08     1253.04     35.02 o 
  13   3   2      455.97      500.52     19.72 o 
  14   3   2      200.77      200.06     10.15 o 
  15   3   2        2.73        4.90     10.56 o 
  16   3   2       12.50       15.78     12.62 o 
 -17   4   2       71.32       63.14      7.81 o 
 -16   4   2        3.48        6.31      6.49 o 
 -15   4   2       17.75       20.28      8.10 o 
 -14   4   2       56.73       64.76      8.77 o 
 -13   4   2        1.10        6.72      6.82 o 
 -12   4   2      439.96      411.11     11.39 o 
 -11   4   2     2570.02     2488.33    145.17 o 
 -10   4   2     1434.60     1450.08    113.61 o 
  -9   4   2        0.44       14.20     48.91 o 
  -8   4   2      142.28      191.63     35.49 o 
  -7   4   2     2963.05     2939.99     86.42 o 
  -6   4   2      446.89      528.79     40.12 o 
  -5   4   2     2235.81     2238.86     74.95 o 
  -4   4   2     3379.61     3307.60     67.61 o 
  -3   4   2     2236.89     2385.89     69.43 o 
  -2   4   2       20.80        1.58     26.82 o 
  -1   4   2      229.83      229.23     21.11 o 
   0   4   2      157.82      204.79     16.94 o 
   1   4   2      316.20      304.72     22.37 o 
   2   4   2     2710.73     2592.44     74.75 o 
   3   4   2      594.52      748.09     32.35 o 
   4   4   2    10617.64    12206.38    120.54 o 
   5   4   2     5116.08     5141.97    111.24 o 
   6   4   2     2735.89     2867.40     81.86 o 
   7   4   2     7216.29     7387.05    140.73 o 
   8   4   2     2047.47     2241.05     67.71 o 
   9   4   2       95.99       70.94     40.44 o 
  10   4   2     1689.85     1554.22    113.61 o 
  11   4   2       63.83       56.80     71.01 o 
  12   4   2       23.19       13.62     12.41 o 
  13   4   2      968.31      947.45     52.86 o 
  14   4   2      510.51      519.19     15.50 o 
  15   4   2       52.23       49.28      9.05 o 
  16   4   2       64.22       61.27      8.10 o 
 -16   5   2      350.52      342.21      8.77 o 
 -15   5   2      180.57      175.43     12.71 o 
 -14   5   2       52.25       55.94      8.47 o 
 -13   5   2      651.38      657.42     11.62 o 
 -12   5   2     2092.50     2016.47     24.28 o 
 -11   5   2      114.29      104.14     61.54 o 
 -10   5   2      525.22      607.49     78.89 o 
  -9   5   2     2808.93     2772.35    140.43 o 
  -8   5   2     1374.47     1413.10     70.19 o 
  -7   5   2      422.61      522.58    110.45 o 
  -6   5   2     5092.68     5381.08    149.11 o 
  -5   5   2     9288.85     9779.08    138.83 o 
  -4   5   2      274.07      215.15     19.36 o 
  -3   5   2     3000.08     3393.06    115.97 o 
  -2   5   2    43604.05    43230.78   1073.75 o 
  -1   5   2       67.39       26.63     18.38 o 
   0   5   2     9445.80     9633.24    114.90 o 
   1   5   2    41028.51    43007.48    266.66 o 
   2   5   2     4051.14     3991.39     79.49 o 
   3   5   2     3311.98     3268.99     69.65 o 
   4   5   2      188.84      189.66     27.66 o 
   5   5   2    27766.07    29749.75    427.61 o 
   6   5   2      195.40      207.25     35.24 o 
   7   5   2     1151.41     1148.92     85.21 o 
   8   5   2     4922.25     4963.92    124.31 o 
   9   5   2      820.20      823.66     83.63 o 
  10   5   2      137.79      195.66     61.54 o 
  11   5   2      230.13      202.42     13.12 o 
  12   5   2      678.68      632.48     36.29 o 
  13   5   2       62.61       73.25     11.05 o 
  14   5   2       81.96       85.37     10.99 o 
  15   5   2      238.65      233.35     10.99 o 
  16   5   2      456.58      410.25     12.62 o 
 -16   6   2        0.13        3.28      7.19 o 
 -15   6   2      307.04      317.08     14.99 o 
 -14   6   2      189.24      194.28      9.69 o 
 -13   6   2      251.11      245.68     10.30 o 
 -12   6   2      830.11      871.87     20.98 o 
 -11   6   2      818.03     1016.16    102.56 o 
 -10   6   2     1462.05     1592.09    115.19 o 
  -9   6   2     1142.90     1097.33     96.25 o 
  -8   6   2       81.41      114.45     35.49 o 
  -7   6   2     2892.59     2888.17     93.45 o 
  -6   6   2      347.36      392.40     39.43 o 
  -5   6   2     1332.38     1277.20     86.00 o 
  -4   6   2     5604.69     5316.28    100.46 o 
  -3   6   2     6134.81     6062.54    135.70 o 
  -2   6   2      554.53      587.33     34.50 o 
  -1   6   2     2084.77     1794.58     43.09 o 
   0   6   2      790.68      597.45     37.36 o 
   1   6   2      524.58      435.50     48.91 o 
   2   6   2     9881.15    10008.56    201.97 o 
   3   6   2     1667.25     1642.58     91.52 o 
   4   6   2     8635.71     8721.00    209.86 o 
   5   6   2     2945.43     3280.44    140.43 o 
   6   6   2     4813.70     5421.13    224.06 o 
   7   6   2      457.20      319.28     74.95 o 
   8   6   2      464.02      592.31     53.42 o 
   9   6   2       16.33       -9.04     45.70 o 
  10   6   2     1815.32     1797.22    124.65 o 
  11   6   2      233.72      252.80     12.75 o 
  12   6   2       11.93       12.06      7.77 o 
  13   6   2      376.30      351.15     13.91 o 
  14   6   2      282.70      289.99     25.25 o 
  15   6   2      119.86      121.50     12.62 o 
 -16   7   2        4.90        7.89      7.89 o 
 -15   7   2       70.82       65.31      8.93 o 
 -14   7   2        2.70        2.15      7.86 o 
 -13   7   2      632.18      668.00     14.37 o 
 -12   7   2      639.76      637.03     13.34 o 
 -11   7   2      873.98      764.58     26.61 o 
 -10   7   2      464.89      517.55     83.63 o 
  -9   7   2      321.09      216.89     46.50 o 
  -8   7   2     1325.80     1304.34     72.77 o 
  -7   7   2      801.26      828.14     58.75 o 
  -6   7   2     5143.40     5796.90    272.19 o 
  -5   7   2     1346.16     1207.09     96.25 o 
  -4   7   2      349.63      563.31     67.85 o 
  -3   7   2     7206.61     7159.53    800.78 o 
  -2   7   2    11864.76    15034.00    444.18 o 
  -1   7   2    30069.43    32592.92    331.36 o 
   0   7   2     2022.86     2343.17     99.41 o 
   1   7   2     2781.54     2660.32    110.45 o 
   2   7   2     6319.71     6931.68    183.04 o 
   3   7   2     5060.14     5629.92    171.99 o 
   4   7   2     5270.32     5435.83    178.30 o 
   5   7   2     2744.38     2538.83    130.96 o 
   6   7   2     1124.58     1066.65     96.25 o 
   7   7   2      682.03      479.68     75.74 o 
   8   7   2      414.69      356.60     69.43 o 
   9   7   2     1159.86     1159.75    105.72 o 
  10   7   2        0.68        3.51      9.86 o 
  11   7   2      257.76      241.83      9.94 o 
  12   7   2      176.56      174.36      9.39 o 
  13   7   2      125.48      118.99     12.62 o 
  14   7   2      164.72      165.68     14.20 o 
  15   7   2        9.58        9.47      9.47 o 
 -16   8   2       26.52       33.14      7.89 o 
 -15   8   2       55.66       64.69     11.05 o 
 -14   8   2       59.92       55.09      9.43 o 
 -13   8   2      635.02      673.46     16.15 o 
 -12   8   2      579.14      607.85     16.15 o 
 -11   8   2       81.12       84.10     10.04 o 
 -10   8   2      326.60      295.31     14.99 o 
  -9   8   2       74.52        9.47     75.74 o 
  -8   8   2     1160.42      902.55    102.56 o 
  -7   8   2     2257.96     2127.00    138.85 o 
  -6   8   2      573.93      485.99     77.32 o 
  -5   8   2    17185.34    18213.60    355.03 o 
  -4   8   2     7268.05     6736.02    209.86 o 
  -3   8   2    15005.12    15273.99    299.80 o 
  -2   8   2      439.41      449.22     42.40 o 
  -1   8   2     2956.28     2419.21     85.21 o 
   0   8   2     8017.43     7325.42    129.43 o 
   1   8   2     5972.56     6335.23    178.30 o 
   2   8   2     3266.95     2956.97    132.54 o 
   3   8   2     5202.56     4593.24    168.83 o 
   4   8   2    10971.58    10980.54    266.66 o 
   5   8   2     2113.59     2046.52    126.23 o 
   6   8   2     1383.40     1136.08    100.99 o 
   7   8   2      287.66      140.43     63.12 o 
   8   8   2     5173.29     5418.48    213.02 o 
   9   8   2     1379.38     1522.66    126.23 o 
  10   8   2        5.71        0.23      7.77 o 
  11   8   2      123.59      136.36     10.56 o 
  12   8   2      649.51      615.32     22.88 o 
  13   8   2       11.62       12.62     12.62 o 
  14   8   2        4.28       11.05     11.05 o 
  15   8   2      169.69      178.30     11.05 o 
 -15   9   2      413.43      473.37     14.20 o 
 -14   9   2      223.30      230.75      7.86 o 
 -13   9   2       69.76       74.96     10.04 o 
 -12   9   2     1427.02     1414.66     21.11 o 
 -11   9   2      987.95      940.12     18.38 o 
 -10   9   2       52.51       69.31     14.20 o 
  -9   9   2       43.47        0.00     83.63 o 
  -8   9   2      935.47      902.55    104.14 o 
  -7   9   2      926.36      845.75    104.14 o 
  -6   9   2      874.31      804.72     93.10 o 
  -5   9   2       29.92       42.60     59.96 o 
  -4   9   2     3248.64     3026.94     35.33 o 
  -3   9   2       49.34      127.37     12.62 o 
  -2   9   2      312.07      380.35     18.93 o 
  -1   9   2       91.15       25.59     23.67 o 
   0   9   2     1135.93     1059.08     19.13 o 
   1   9   2       20.48       33.34      9.26 o 
   2   9   2       62.87       72.58     45.76 o 
   3   9   2      229.10      214.59     58.38 o 
   4   9   2     3130.82     2922.25    151.48 o 
   5   9   2       21.98       56.80     61.54 o 
   6   9   2     1019.86      926.22    100.99 o 
   7   9   2     2133.78     2040.21    142.01 o 
   8   9   2      443.61      424.45     77.32 o 
   9   9   2      432.45      364.72     13.25 o 
  10   9   2      613.82      560.15     20.51 o 
  11   9   2     1915.90     1832.84     72.58 o 
  12   9   2      493.24      452.85     18.93 o 
  13   9   2       70.36       67.85     11.05 o 
  14   9   2       61.85       67.85      9.47 o 
 -15  10   2       72.65      108.87      7.89 o 
 -14  10   2      708.71      745.92     11.68 o 
 -13  10   2       70.61       66.97      7.29 o 
 -12  10   2      359.99      353.20     12.79 o 
 -11  10   2     1279.04     1157.85     33.14 o 
 -10  10   2       21.17       21.30      8.93 o 
  -9  10   2       98.23      126.21     35.50 o 
  -8  10   2     2148.58     1932.92    143.59 o 
  -7  10   2     8398.20     7720.62    268.24 o 
  -6  10   2      269.21      236.68     67.85 o 
  -5  10   2     4519.50     4107.25    190.92 o 
  -4  10   2     9746.89     9109.17    268.24 o 
  -3  10   2     6702.97     6409.78     98.62 o 
  -2  10   2       60.63       62.60      7.72 o 
  -1  10   2     2438.84     2412.22     64.62 o 
   0  10   2    14231.99    14578.25    165.68 o 
   1  10   2     2423.62     2467.25    169.62 o 
   2  10   2     1317.80     1251.27    105.72 o 
   3  10   2    18563.03    17454.63    356.60 o 
   4  10   2     6275.99     6302.10    224.06 o 
   5  10   2     3249.41     3032.71    165.68 o 
   6  10   2      511.99      367.65     75.74 o 
   7  10   2     1873.87     1521.09    124.65 o 
   8  10   2     2084.38     1820.00     23.86 o 
   9  10   2      322.52      302.46     11.28 o 
  10  10   2     1793.85     1732.52     31.56 o 
  11  10   2      505.33      484.41     18.93 o 
  12  10   2      137.04      140.43     12.62 o 
  13  10   2       14.70       31.56      9.47 o 
  14  10   2      270.71      258.86      7.81 o 
 -14  11   2        0.41        4.73      5.58 o 
 -13  11   2      413.45      410.35     12.30 o 
 -12  11   2       11.56       13.17      6.64 o 
 -11  11   2      167.72      174.00      9.02 o 
 -10  11   2     3495.53     3297.14     69.43 o 
  -9  11   2      185.74      175.24      8.77 o 
  -8  11   2      103.27       68.03     14.99 o 
  -7  11   2      577.00      502.18     14.86 o 
  -6  11   2      267.51      220.90     78.89 o 
  -5  11   2      376.83      247.73     78.89 o 
  -4  11   2      770.02      806.30    100.99 o 
  -3  11   2       20.52       13.96      9.61 o 
  -2  11   2       60.10       77.46      8.84 o 
  -1  11   2       65.85       50.32      8.83 o 
   0  11   2       65.20      103.98      9.43 o 
   1  11   2       74.00       89.17     13.82 o 
   2  11   2       85.74       86.70     12.37 o 
   3  11   2     1217.24     1243.62    117.55 o 
   4  11   2        2.61        8.35     10.89 o 
   5  11   2      913.83      878.89    104.14 o 
   6  11   2     9211.46     8566.65     71.65 o 
   7  11   2     2275.37     2126.59     38.66 o 
   8  11   2       84.71      108.87     15.78 o 
   9  11   2       77.25       89.21      8.10 o 
  10  11   2       79.86       88.36     12.62 o 
  11  11   2      217.99      238.26     14.20 o 
  12  11   2      854.14      896.24     18.93 o 
  13  11   2        0.73        4.73      6.06 o 
 -13  12   2      113.09      129.69      7.19 o 
 -12  12   2      250.51      273.21      7.86 o 
 -11  12   2      552.27      589.54     10.60 o 
 -10  12   2       78.31       74.41     19.72 o 
  -9  12   2      398.85      370.23     17.36 o 
  -8  12   2        1.11       11.14      9.43 o 
  -7  12   2     1182.33     1081.41     19.50 o 
  -6  12   2      960.48      956.43     15.03 o 
  -5  12   2      176.53      153.23     11.39 o 
  -4  12   2     6825.69     6352.59    243.00 o 
  -3  12   2     2406.44     2268.13    134.91 o 
  -2  12   2        7.39       11.05      8.93 o 
  -1  12   2     2286.85     2239.65     36.29 o 
   0  12   2     5291.98     5252.80     52.07 o 
   1  12   2       12.20        9.47     12.62 o 
   2  12   2     1472.02     1531.08     64.69 o 
   3  12   2     2092.35     2154.75     79.68 o 
   4  12   2       65.14       51.29     13.20 o 
   5  12   2      120.09      136.62     10.45 o 
   6  12   2       81.60       89.92     15.46 o 
   7  12   2     4809.10     4556.95     55.23 o 
   8  12   2      308.86      320.31     18.93 o 
   9  12   2      206.39      224.06     15.78 o 
  10  12   2     1563.80     1579.47     26.82 o 
  11  12   2      978.22     1042.59     31.56 o 
  12  12   2      117.61      136.85      7.57 o 
  13  12   2       91.60       91.52      7.89 o 
 -12  13   2      199.81      208.24     10.26 o 
 -11  13   2     1005.08     1029.71     52.07 o 
 -10  13   2        6.44        9.86      9.47 o 
  -9  13   2       10.85       19.21      9.43 o 
  -8  13   2      599.01      606.82     15.62 o 
  -7  13   2       62.04       63.91     10.04 o 
  -6  13   2      525.91      476.24     11.84 o 
  -5  13   2      216.98      193.24      9.39 o 
  -4  13   2      205.83      190.40     11.16 o 
  -3  13   2      487.41      395.20     13.91 o 
  -2  13   2     1381.79     1177.50     19.31 o 
  -1  13   2      351.57      301.49      9.05 o 
   0  13   2      434.74      377.54     10.93 o 
   1  13   2      476.33      409.54     11.21 o 
   2  13   2      163.07      162.21      8.77 o 
   3  13   2      599.07      519.52     19.93 o 
   4  13   2     1263.07     1159.32     15.77 o 
   5  13   2       48.41       52.79      8.10 o 
   6  13   2       27.73       34.71     10.04 o 
   7  13   2      752.86      690.00     31.56 o 
   8  13   2      496.30      451.29     11.21 o 
   9  13   2      290.42      287.18     11.68 o 
  10  13   2        9.26       15.78     12.62 o 
  11  13   2      205.50      225.64     12.62 o 
  12  13   2      155.79      181.46      9.47 o 
 -11  14   2      242.48      277.71     12.62 o 
 -10  14   2      251.39      263.51     15.78 o 
  -9  14   2       83.39      102.26      9.86 o 
  -8  14   2      299.11      326.63     12.27 o 
  -7  14   2      619.57      639.84     15.62 o 
  -6  14   2      314.81      307.11     14.20 o 
  -5  14   2       63.70       78.46      8.20 o 
  -4  14   2     3397.02     3235.20     25.67 o 
  -3  14   2     1273.84     1172.73     19.99 o 
  -2  14   2       61.33       62.49      7.86 o 
  -1  14   2     3462.37     3132.02     46.55 o 
   0  14   2     1956.89     1865.27     27.20 o 
   1  14   2     1249.63     1230.44     16.99 o 
   2  14   2        8.79       13.41      8.93 o 
   3  14   2      505.69      447.46     15.03 o 
   4  14   2     2046.02     1987.01     51.28 o 
   5  14   2      409.24      413.45     10.86 o 
   6  14   2       26.79       29.61      9.43 o 
   7  14   2     1847.81     1875.66     22.23 o 
   8  14   2     1320.90     1414.96     25.76 o 
   9  14   2        2.87       17.36     12.62 o 
  10  14   2      773.61      897.82     18.93 o 
  11  14   2      459.50      504.93     12.62 o 
 -10  15   2      134.18      162.52     11.05 o 
  -9  15   2        6.35        4.73     11.05 o 
  -8  15   2      301.46      352.12     11.16 o 
  -7  15   2       20.16       19.92      8.72 o 
  -6  15   2      141.04      129.83     10.56 o 
  -5  15   2       58.02       68.05     10.56 o 
  -4  15   2        0.99        6.84      7.29 o 
  -3  15   2      330.99      289.48     12.79 o 
  -2  15   2      968.82      860.09     17.75 o 
  -1  15   2      399.86      342.58     13.39 o 
   0  15   2        1.85        3.16     12.62 o 
   1  15   2       11.44        9.47     12.62 o 
   2  15   2       42.74       32.47      7.17 o 
   3  15   2       60.41       59.47      7.56 o 
   4  15   2      884.78      889.57     39.45 o 
   5  15   2       21.09       29.19      8.93 o 
   6  15   2      196.22      215.16     10.56 o 
   7  15   2      642.73      689.95     13.91 o 
   8  15   2       47.99       58.46      7.19 o 
   9  15   2      122.51      148.32     11.05 o 
  -9  16   2        6.99        9.47      9.47 o 
  -8  16   2      374.74      397.63     14.20 o 
  -7  16   2      437.84      486.17     11.16 o 
  -6  16   2      250.24      287.02     10.56 o 
  -5  16   2      600.55      641.12     13.91 o 
  -4  16   2      524.13      608.31     26.04 o 
  -3  16   2      615.15      705.32     22.09 o 
  -2  16   2       18.44       23.67     14.20 o 
  -1  16   2      508.25      590.13     22.09 o 
   0  16   2      971.85     1014.58     26.82 o 
   1  16   2      699.97      748.04     38.66 o 
   2  16   2       36.77       57.28      9.47 o 
   3  16   2      570.31      569.62     20.51 o 
   4  16   2      457.44      478.10     18.93 o 
   5  16   2        9.33        7.89     12.62 o 
   6  16   2      246.90      310.23      9.86 o 
   7  16   2      208.99      210.43      7.30 o 
   8  16   2      153.92      168.83      9.47 o 
  -7  17   2        0.82        4.73      7.89 o 
  -6  17   2       83.32      112.20      7.89 o 
  -5  17   2        9.07       13.41      6.69 o 
  -4  17   2      241.68      271.41     10.04 o 
  -3  17   2      269.99      313.70     10.56 o 
  -2  17   2       83.04       89.64      8.31 o 
  -1  17   2      466.31      537.88     18.15 o 
   0  17   2      150.22      168.83     14.20 o 
   1  17   2       24.47       26.04      7.81 o 
   2  17   2       27.56       28.40     12.62 o 
   3  17   2       23.99       23.67     11.05 o 
   4  17   2       24.74       33.14     11.05 o 
   5  17   2       70.71       80.47     11.05 o 
   6  17   2      107.96      105.21     15.78 o 
  -4  18   2       34.23       18.93      7.89 o 
  -3  18   2       30.55       29.01      6.06 o 
  -2  18   2       39.12       45.09      6.69 o 
  -1  18   2        2.68        7.10      6.69 o 
   0  18   2      137.82      141.26      7.81 o 
   1  18   2      156.37      176.21      8.31 o 
   2  18   2       37.95       55.23      9.47 o 
   3  18   2      535.52      620.11     15.78 o 
   4  18   2       41.26       55.23      7.89 o 
 -18   1   3       25.05       28.40      9.47 o 
 -17   1   3       61.86       73.38     10.04 o 
 -16   1   3       41.58       47.94     11.16 o 
 -15   1   3       49.44       71.87     11.16 o 
 -14   1   3      127.29      119.94     12.27 o 
 -13   1   3        5.20       -1.14     16.85 o 
 -12   1   3       17.89      -14.96     51.80 o 
 -11   1   3       94.25       82.79     41.56 o 
 -10   1   3      631.04      629.22     97.83 o 
  -9   1   3      232.28      165.59     37.89 o 
  -8   1   3      352.72      388.16     40.71 o 
  -7   1   3      194.93      158.61     28.94 o 
  -6   1   3    10743.07    11801.75    101.76 o 
  -5   1   3      106.91      125.88     12.12 o 
  -4   1   3   122772.92   134792.50   1187.28 o 
  -3   1   3     1619.26     1813.91     23.60 o 
  -2   1   3     4641.50     6026.45     84.42 o 
  -1   1   3      631.03      826.03     22.31 o 
   0   1   3     5841.24     6318.64    121.50 o 
   1   1   3     1717.64     1937.65     45.76 o 
   2   1   3     3818.48     4227.79     58.91 o 
   3   1   3      411.59      424.97     37.08 o 
   4   1   3       96.41       86.83      9.95 o 
   5   1   3      182.09      170.75     22.18 o 
   6   1   3     3145.86     3247.27    103.03 o 
   7   1   3     1870.04     1920.66     62.50 o 
   8   1   3      406.19      390.90     48.52 o 
   9   1   3      641.72      622.84     56.14 o 
  10   1   3     1519.01     1397.91     82.47 o 
  11   1   3      284.77      290.36     54.10 o 
  12   1   3      181.39      228.19     18.50 o 
  13   1   3      303.60      308.09     14.50 o 
  14   1   3       85.76      121.12     12.79 o 
  15   1   3        6.84        8.22     10.56 o 
  16   1   3        3.08        1.58      8.93 o 
 -17   2   3       17.33       26.82      8.93 o 
 -16   2   3      192.13      212.53     11.68 o 
 -15   2   3      118.89      142.29     12.27 o 
 -14   2   3       41.52       49.19     14.20 o 
 -13   2   3      971.88      926.59     14.72 o 
 -12   2   3      620.36      632.94     63.60 o 
 -11   2   3      468.48      442.26     54.04 o 
 -10   2   3       44.08       23.10     35.65 o 
  -9   2   3      121.74      135.01     70.22 o 
  -8   2   3      100.55       61.54     27.89 o 
  -7   2   3     1332.49     1416.66     80.47 o 
  -6   2   3       13.99       15.58     13.39 o 
  -5   2   3     3195.77     3688.41    102.56 o 
  -4   2   3       76.81       74.51      6.69 o 
  -3   2   3       20.88       31.31     12.21 o 
  -2   2   3    10174.42    13704.14    145.95 o 
  -1   2   3     2118.73     2500.64     42.35 o 
   0   2   3    19331.27    22572.88    102.47 o 
   1   2   3       62.89       88.36     23.67 o 
   2   2   3      363.38      337.67     36.29 o 
   3   2   3    15846.33    17583.96    155.55 o 
   4   2   3     6770.22     7733.10     82.63 o 
   5   2   3     2673.77     2833.83     59.65 o 
   6   2   3        4.58       13.36     18.85 o 
   7   2   3     4988.31     5117.10    164.10 o 
   8   2   3     1973.84     2160.09    123.86 o 
   9   2   3     1190.95     1121.94     70.84 o 
  10   2   3      394.67      385.74     59.96 o 
  11   2   3       41.54       66.78     53.08 o 
  12   2   3      699.42      657.82     37.06 o 
  13   2   3       16.56       42.00     11.68 o 
  14   2   3       81.61      106.34     12.79 o 
  15   2   3       10.24       24.58     10.56 o 
  16   2   3       86.00       66.27     14.20 o 
 -17   3   3       52.77       63.47      8.93 o 
 -16   3   3       25.34       30.77     10.04 o 
 -15   3   3       75.10       77.65      8.36 o 
 -14   3   3       41.01       39.88      8.36 o 
 -13   3   3      338.28      332.41      9.42 o 
 -12   3   3     3268.82     3458.74    170.41 o 
 -11   3   3      608.71      448.12     82.05 o 
 -10   3   3     2621.42     2709.24    142.01 o 
  -9   3   3      199.26      104.12     44.18 o 
  -8   3   3      995.98     1057.07     67.85 o 
  -7   3   3      541.82      486.78     32.54 o 
  -6   3   3       52.46       10.06     17.80 o 
  -5   3   3      453.22      403.72     64.69 o 
  -4   3   3      183.55      274.99     20.72 o 
  -3   3   3    11333.82    12465.52    181.52 o 
  -2   3   3     3152.44     4043.26     75.16 o 
  -1   3   3      861.23      893.05     34.21 o 
   0   3   3    39307.86    44962.42    867.84 o 
   1   3   3      900.02      973.37     32.56 o 
   2   3   3    16666.50    18420.21    130.71 o 
   3   3   3        9.39       35.61     16.20 o 
   4   3   3       99.40      109.69     24.47 o 
   5   3   3     2154.44     2465.65     87.17 o 
   6   3   3       14.15       -0.51     22.08 o 
   7   3   3     3640.19     3708.94    103.35 o 
   8   3   3      306.88      260.86     42.68 o 
   9   3   3     2441.63     2236.29     93.12 o 
  10   3   3     1894.55     1709.04     90.35 o 
  11   3   3       49.30       17.00     54.96 o 
  12   3   3        1.34        7.19      9.86 o 
  13   3   3     1240.27     1039.06     67.06 o 
  14   3   3      287.63      273.44     24.46 o 
  15   3   3       17.78       17.36     15.78 o 
  16   3   3      355.74      277.85     12.79 o 
 -17   4   3       46.64       56.12      7.81 o 
 -16   4   3       40.12       40.09      6.94 o 
 -15   4   3      309.00      311.86     10.60 o 
 -14   4   3      222.91      234.62     10.11 o 
 -13   4   3       54.40       54.96      7.46 o 
 -12   4   3        1.08       10.57     11.05 o 
 -11   4   3      352.52      443.39     77.32 o 
 -10   4   3        7.67       11.05     50.49 o 
  -9   4   3      395.00      321.89     63.12 o 
  -8   4   3     1605.32     1407.30     66.94 o 
  -7   4   3       85.33       81.29     29.88 o 
  -6   4   3       57.60       52.81     24.94 o 
  -5   4   3     8970.25     9599.89    178.30 o 
  -4   4   3     3695.97     3728.44    119.92 o 
  -3   4   3     4091.79     4184.04     52.15 o 
  -2   4   3    14996.08    16293.36    199.73 o 
  -1   4   3     6855.69     7845.11     90.80 o 
   0   4   3    11604.19    12517.50    211.44 o 
   1   4   3     7633.66     8338.44     80.75 o 
   2   4   3    10792.33    12700.42    124.34 o 
   3   4   3     3353.68     3781.24     49.32 o 
   4   4   3      756.00      688.34     33.60 o 
   5   4   3     4212.80     4584.13     82.29 o 
   6   4   3     3023.66     3626.11    129.39 o 
   7   4   3     1026.33      950.71     62.33 o 
   8   4   3     1503.52     1636.60     61.61 o 
   9   4   3      355.66      422.13     49.64 o 
  10   4   3      213.03      179.73     48.73 o 
  11   4   3      555.66      518.46     21.24 o 
  12   4   3       29.93       44.10     18.93 o 
  13   4   3       76.69       66.03     10.99 o 
  14   4   3      209.96      203.39     12.51 o 
  15   4   3      455.67      415.02     18.15 o 
  16   4   3      203.51      197.81     20.51 o 
 -17   5   3        0.03        0.29      6.06 o 
 -16   5   3        5.22        6.72      6.25 o 
 -15   5   3       36.78       42.83      7.86 o 
 -14   5   3        5.65       10.95      7.03 o 
 -13   5   3      400.80      388.04     20.50 o 
 -12   5   3      693.04      769.33     18.06 o 
 -11   5   3     2210.25     2381.04    142.01 o 
 -10   5   3     1130.51     1117.15     97.83 o 
  -9   5   3      149.91      130.96     47.34 o 
  -8   5   3     1751.52     1746.71    133.33 o 
  -7   5   3       72.45      104.93     32.36 o 
  -6   5   3      409.76      300.56     56.02 o 
  -5   5   3     1240.25     1201.38     53.24 o 
  -4   5   3      205.83      227.98     26.59 o 
  -3   5   3     2705.30     2778.01     65.38 o 
  -2   5   3     5071.63     5128.76     85.26 o 
  -1   5   3        2.73       -4.73     26.82 o 
   0   5   3     3860.23     3944.46     61.22 o 
   1   5   3     6107.55     6137.18     92.32 o 
   2   5   3    19633.82    20994.91    228.61 o 
   3   5   3     1909.73     2107.70     74.95 o 
   4   5   3      433.55      455.13     31.11 o 
   5   5   3      999.58     1087.97     73.37 o 
   6   5   3      680.18      581.05     45.58 o 
   7   5   3       61.77       56.16     37.87 o 
   8   5   3      234.58      223.61     37.94 o 
   9   5   3     2150.16     2186.96    127.81 o 
  10   5   3     2093.33     1955.01    127.81 o 
  11   5   3      278.91      287.06     14.20 o 
  12   5   3      616.74      570.99     17.36 o 
  13   5   3       97.54       90.26     11.68 o 
  14   5   3      901.31      837.59     22.88 o 
  15   5   3       24.27       23.02      9.05 o 
 -16   6   3        8.13       16.78      6.02 o 
 -15   6   3      578.45      579.49     11.21 o 
 -14   6   3        5.05       11.83      7.10 o 
 -13   6   3       11.09       13.02      7.10 o 
 -12   6   3     2159.54     2079.00     36.36 o 
 -11   6   3        0.32        9.47     72.58 o 
 -10   6   3      210.82      208.28     58.38 o 
  -9   6   3     6197.59     6289.86    330.57 o 
  -8   6   3     4320.24     4707.69    233.53 o 
  -7   6   3     3591.62     3843.92    108.27 o 
  -6   6   3      329.68      394.32     70.22 o 
  -5   6   3     4464.98     4113.64    100.20 o 
  -4   6   3     6867.15     7166.91    114.03 o 
  -3   6   3     1386.39     1305.30     77.32 o 
  -2   6   3      467.89      511.39     34.87 o 
  -1   6   3     2978.57     2661.90     91.52 o 
   0   6   3     3992.88     3886.35    116.76 o 
   1   6   3    19195.77    20318.50    276.13 o 
   2   6   3     4803.59     5172.33    149.90 o 
   3   6   3        3.61        4.73     36.29 o 
   4   6   3     5641.58     4937.22    162.52 o 
   5   6   3     2389.31     2736.06    127.81 o 
   6   6   3       12.12       19.44     32.79 o 
   7   6   3     1615.40     1720.53     75.65 o 
   8   6   3        4.37        1.35     38.86 o 
   9   6   3      113.53      142.70     46.94 o 
  10   6   3       98.91       85.21     78.89 o 
  11   6   3      453.65      433.65     18.15 o 
  12   6   3      454.63      420.82     15.03 o 
  13   6   3       32.62       23.32      9.86 o 
  14   6   3      311.67      260.35     15.78 o 
  15   6   3       77.58       83.63     11.05 o 
 -16   7   3        1.15       11.05      9.47 o 
 -15   7   3      147.50      121.05     20.51 o 
 -14   7   3      444.41      432.44     11.88 o 
 -13   7   3       87.55       93.10     10.56 o 
 -12   7   3      109.11      124.40     11.68 o 
 -11   7   3     1235.49     1262.93     17.07 o 
 -10   7   3      323.11      321.89     72.58 o 
  -9   7   3      743.03      729.42     63.48 o 
  -8   7   3      414.69      461.67     74.95 o 
  -7   7   3      477.56      581.18     53.00 o 
  -6   7   3     3637.12     3766.80    126.23 o 
  -5   7   3      535.55      473.34     44.36 o 
  -4   7   3      975.51     1131.35     88.36 o 
  -3   7   3        4.72        6.31     42.60 o 
  -2   7   3    16970.73    17121.70    287.18 o 
  -1   7   3    11869.10    11950.95    206.70 o 
   0   7   3     2272.92     2185.38     97.83 o 
   1   7   3     5453.60     5230.71    154.63 o 
   2   7   3     5176.50     5385.34    164.10 o 
   3   7   3     1000.20      990.92     80.47 o 
   4   7   3      507.22      373.96     59.96 o 
   5   7   3       59.01       44.18     48.91 o 
   6   7   3     3051.82     2855.98    145.17 o 
   7   7   3     1222.59     1251.27    105.72 o 
   8   7   3        2.05      -20.51     63.12 o 
   9   7   3     2608.61     2641.39    151.48 o 
  10   7   3     2209.42     1884.58    117.55 o 
  11   7   3      908.30      919.21     28.40 o 
  12   7   3      109.95       98.16     26.82 o 
  13   7   3       55.71       59.96     12.62 o 
  14   7   3      531.26      564.89     18.93 o 
  15   7   3      105.71      118.34      9.47 o 
 -16   8   3       20.79       28.40      7.89 o 
 -15   8   3       12.55       12.62     11.05 o 
 -14   8   3        0.87        4.73      8.93 o 
 -13   8   3       87.93       79.46     10.56 o 
 -12   8   3      832.94      779.55     33.92 o 
 -11   8   3      215.82      199.39      9.39 o 
 -10   8   3      256.79      271.55     12.16 o 
  -9   8   3     1398.67     1371.19    123.08 o 
  -8   8   3      194.12      165.68     63.12 o 
  -7   8   3     1623.67     1475.33    118.34 o 
  -6   8   3      170.44      135.70     58.38 o 
  -5   8   3     3698.52     3771.16    168.83 o 
  -4   8   3      435.70      291.91     63.12 o 
  -3   8   3     1100.34     1158.81     64.60 o 
  -2   8   3     3386.22     3577.84    100.40 o 
  -1   8   3     5657.48     5129.72    148.32 o 
   0   8   3       81.83        0.00     37.87 o 
   1   8   3     2719.40     3132.11    127.81 o 
   2   8   3     1360.56     1219.71     89.94 o 
   3   8   3      669.68      651.67     74.16 o 
   4   8   3     4702.51     4481.21    175.15 o 
   5   8   3      163.40       89.94     50.49 o 
   6   8   3     1149.36     1240.22    108.87 o 
   7   8   3     3572.23     3485.56    171.99 o 
   8   8   3       67.34      115.19     69.43 o 
   9   8   3      151.90      105.43     13.09 o 
  10   8   3      417.53      306.77     13.25 o 
  11   8   3      192.42      189.35     15.78 o 
  12   8   3      173.71      179.88     15.78 o 
  13   8   3        0.78        3.16     11.05 o 
  14   8   3       24.52       34.71      9.47 o 
  15   8   3      105.52      110.45      9.47 o 
 -15   9   3       87.31       97.83     11.05 o 
 -14   9   3        4.04        8.71      6.64 o 
 -13   9   3      626.86      634.39     15.03 o 
 -12   9   3       39.69       33.14     10.04 o 
 -11   9   3        1.64       -1.02      9.47 o 
 -10   9   3      664.96      602.54     15.03 o 
  -9   9   3       12.62      -11.05     80.47 o 
  -8   9   3       55.39       44.18     63.12 o 
  -7   9   3      371.34      261.93     74.16 o 
  -6   9   3       14.48       48.91     55.23 o 
  -5   9   3     1498.40     1211.82    110.45 o 
  -4   9   3       58.65       66.44     26.04 o 
  -3   9   3     1164.92      984.31     44.18 o 
  -2   9   3      193.75      298.42     13.44 o 
  -1   9   3     7236.88     7299.21    109.31 o 
   0   9   3      351.66      382.27     26.82 o 
   1   9   3      647.63      575.93     67.85 o 
   2   9   3     1822.12     1581.05    105.72 o 
   3   9   3        3.54        6.31     48.91 o 
   4   9   3      629.76      577.51     82.05 o 
   5   9   3      430.92      432.34     78.89 o 
   6   9   3     3235.16     2797.60    156.21 o 
   7   9   3      565.78      347.14     82.05 o 
   8   9   3      114.24      124.63     27.61 o 
   9   9   3      411.12      389.91     14.20 o 
  10   9   3       92.40       83.15     11.83 o 
  11   9   3      246.44      238.26     15.78 o 
  12   9   3      102.75      107.30     12.62 o 
  13   9   3      297.48      307.69     14.20 o 
  14   9   3        2.09        6.31      9.47 o 
 -15  10   3       45.38       42.60      7.89 o 
 -14  10   3       94.97       94.83      6.64 o 
 -13  10   3        1.41       11.12      6.94 o 
 -12  10   3      310.55      319.18     10.30 o 
 -11  10   3      656.84      637.00     15.50 o 
 -10  10   3      922.87      898.57     18.15 o 
  -9  10   3      482.26      446.48     13.74 o 
  -8  10   3      742.53      637.47     97.83 o 
  -7  10   3     1883.81     1918.72    143.59 o 
  -6  10   3       29.64       26.82     63.12 o 
  -5  10   3      165.65      208.28     61.54 o 
  -4  10   3      167.05      159.14     37.08 o 
  -3  10   3      508.02      452.74     29.19 o 
  -2  10   3     3997.98     4001.60     38.69 o 
  -1  10   3     2650.12     2733.31     28.17 o 
   0  10   3     5156.33     5621.89    369.23 o 
   1  10   3      940.15      885.20     89.94 o 
   2  10   3        8.33      -20.51     58.38 o 
   3  10   3     2206.81     1904.51    124.65 o 
   4  10   3      504.83      492.30     77.32 o 
   5  10   3      278.62      325.05     72.58 o 
   6  10   3     6364.88     6114.33    231.95 o 
   7  10   3     1860.53     1745.25     45.76 o 
   8  10   3     1557.16     1493.67     26.55 o 
   9  10   3       13.12       12.62      8.93 o 
  10  10   3     1295.19     1113.98     27.61 o 
  11  10   3       22.70       15.78     11.05 o 
  12  10   3       99.54      107.30     12.62 o 
  13  10   3       46.10       44.18      9.47 o 
  14  10   3        2.80        6.84      4.93 o 
 -14  11   3        7.85       17.61      7.89 o 
 -13  11   3        8.16       19.02      6.02 o 
 -12  11   3       17.45       23.81      6.94 o 
 -11  11   3     3094.27     3121.93     26.78 o 
 -10  11   3       79.53       96.26     10.42 o 
  -9  11   3      189.74      181.77      9.39 o 
  -8  11   3      760.73      709.31     15.95 o 
  -7  11   3      162.14      158.99     35.50 o 
  -6  11   3      111.28      118.34     71.01 o 
  -5  11   3      523.64      410.25     80.47 o 
  -4  11   3      110.64      118.34     64.69 o 
  -3  11   3     1125.93     1237.60     18.15 o 
  -2  11   3       71.00       63.79      8.84 o 
  -1  11   3     5607.90     5306.13     54.75 o 
   0  11   3      198.15      206.70     14.20 o 
   1  11   3       76.49       87.12     12.38 o 
   2  11   3        3.95       39.23     20.51 o 
   3  11   3     4677.80     3990.49    183.04 o 
   4  11   3      260.21      249.31     72.58 o 
   5  11   3       36.24       23.67     69.43 o 
   6  11   3      950.58      869.45     40.24 o 
   7  11   3      338.91      326.78     18.41 o 
   8  11   3      690.88      675.34     25.25 o 
   9  11   3      138.13      123.08      9.43 o 
  10  11   3       14.33       11.05      7.81 o 
  11  11   3       79.38       88.36     11.05 o 
  12  11   3       19.21       18.93      9.47 o 
  13  11   3        7.76        8.61      6.06 o 
 -13  12   3       93.00      115.55      5.72 o 
 -12  12   3        7.18        7.64      6.02 o 
 -11  12   3      110.28      107.33      7.43 o 
 -10  12   3      496.37      475.04     24.46 o 
  -9  12   3      581.53      547.65     15.03 o 
  -8  12   3      264.00      238.26     18.93 o 
  -7  12   3       35.44       24.70      7.56 o 
  -6  12   3       99.80       76.63      8.47 o 
  -5  12   3     1223.17     1124.38     42.24 o 
  -4  12   3       72.17       58.38     74.16 o 
  -3  12   3       87.06       91.18     13.98 o 
  -2  12   3     2271.99     2166.31     33.72 o 
  -1  12   3       43.72       47.34     12.62 o 
   0  12   3       37.09       36.80     13.98 o 
   1  12   3     1519.02     1489.53     29.98 o 
   2  12   3     1170.88     1045.36    104.14 o 
   3  12   3      201.33      208.50     15.78 o 
   4  12   3     3894.24     3976.20     41.03 o 
   5  12   3     4298.67     4334.59    148.32 o 
   6  12   3      687.33      719.11     33.14 o 
   7  12   3       76.38       88.36     14.20 o 
   8  12   3       39.98       35.55      9.43 o 
   9  12   3       11.63       18.93     11.05 o 
  10  12   3      198.90      201.98      9.43 o 
  11  12   3       77.99       72.58      9.47 o 
  12  12   3       43.53       28.20      6.06 o 
 -12  13   3        0.34        5.88      6.06 o 
 -11  13   3       69.10       70.83      8.31 o 
 -10  13   3     1186.07     1205.70     80.47 o 
  -9  13   3        2.58        7.89     14.20 o 
  -8  13   3      356.40      357.48     13.39 o 
  -7  13   3      222.16      227.39     12.27 o 
  -6  13   3      211.59      230.49     10.02 o 
  -5  13   3        7.50       24.64      7.56 o 
  -4  13   3        1.06       13.56      9.39 o 
  -3  13   3      350.89      310.88     13.39 o 
  -2  13   3     1081.88      987.39     18.88 o 
  -1  13   3      370.83      276.27      8.86 o 
   0  13   3      286.31      267.25     10.02 o 
   1  13   3        6.67       10.84     12.97 o 
   2  13   3       60.36       55.92     14.99 o 
   3  13   3      116.70      109.24     10.49 o 
   4  13   3        6.17       17.91      9.43 o 
   5  13   3       26.29       21.95      7.43 o 
   6  13   3      226.32      227.05     12.27 o 
   7  13   3      522.21      516.70     15.03 o 
   8  13   3        7.00       10.02      7.17 o 
   9  13   3        3.39        8.84      7.88 o 
  10  13   3        2.90        9.47     12.62 o 
  11  13   3      116.93      130.96     11.05 o 
 -11  14   3        0.42        5.31      6.06 o 
 -10  14   3      120.28      113.96      8.72 o 
  -9  14   3       10.36        8.97     10.26 o 
  -8  14   3      101.63       88.06      9.43 o 
  -7  14   3       46.70       62.45      9.43 o 
  -6  14   3      622.62      598.22     15.62 o 
  -5  14   3       43.78       52.19      7.86 o 
  -4  14   3       30.27       44.05     10.56 o 
  -3  14   3      300.75      280.74     12.79 o 
  -2  14   3     2055.51     1891.31     24.24 o 
  -1  14   3       39.73       27.46      7.86 o 
   0  14   3      118.58      114.15     15.78 o 
   1  14   3      110.53       83.75     10.04 o 
   2  14   3      572.44      635.61     13.04 o 
   3  14   3     1025.77      980.60     14.86 o 
   4  14   3       65.51       89.17      9.43 o 
   5  14   3      304.45      334.89      9.94 o 
   6  14   3      312.85      333.79     12.79 o 
   7  14   3       88.06       82.17     10.04 o 
   8  14   3      136.68      143.96     11.83 o 
   9  14   3      486.61      494.34     22.09 o 
  10  14   3        0.39        0.00      9.47 o 
 -10  15   3      347.80      362.91     14.20 o 
  -9  15   3       65.37       77.32     12.62 o 
  -8  15   3       34.94       29.98      8.31 o 
  -7  15   3      132.55      144.42     10.04 o 
  -6  15   3      656.86      626.68     14.50 o 
  -5  15   3        1.80        5.38      9.43 o 
  -4  15   3       41.59       54.83      8.20 o 
  -3  15   3     1433.28     1379.87     21.11 o 
  -2  15   3      120.06      130.96     15.78 o 
  -1  15   3       69.26       49.15      9.43 o 
   0  15   3       93.28      112.03     14.20 o 
   1  15   3      344.17      369.64     10.93 o 
   2  15   3      399.42      389.33     10.60 o 
   3  15   3      111.35      109.64      7.77 o 
   4  15   3       15.59       15.15      8.31 o 
   5  15   3      358.96      373.96     18.93 o 
   6  15   3       13.29       13.36      8.31 o 
   7  15   3       24.90       26.11      6.25 o 
   8  15   3      161.71      166.77      7.81 o 
   9  15   3       27.57       29.98      9.47 o 
  -9  16   3        6.49        6.17      6.06 o 
  -8  16   3      122.75      148.32     12.62 o 
  -7  16   3       27.44       45.39      7.19 o 
  -6  16   3       78.04       81.37      8.31 o 
  -5  16   3       82.24      106.23      9.43 o 
  -4  16   3       63.04       53.65     12.62 o 
  -3  16   3     1271.64     1254.80     19.50 o 
  -2  16   3       24.36       49.81      9.43 o 
  -1  16   3        5.19       15.25      8.31 o 
   0  16   3     1515.80     1435.92     21.20 o 
   1  16   3      290.26      283.43     17.36 o 
   2  16   3      311.70      393.01     12.79 o 
   3  16   3      332.14      336.44     11.68 o 
   4  16   3      312.81      340.82     17.36 o 
   5  16   3      532.95      586.98     18.93 o 
   6  16   3       14.77       12.62     11.05 o 
   7  16   3        5.63       14.20      7.89 o 
  -7  17   3      507.96      525.44     14.20 o 
  -6  17   3      138.49      151.76      7.19 o 
  -5  17   3       36.05       39.45      7.19 o 
  -4  17   3      385.35      420.52     11.16 o 
  -3  17   3      144.93      165.81      8.93 o 
  -2  17   3      787.09      898.63     12.45 o 
  -1  17   3       80.85      101.42      7.29 o 
   0  17   3       52.48       69.74      8.93 o 
   1  17   3      436.07      525.89     12.79 o 
   2  17   3      280.11      304.49     18.15 o 
   3  17   3       25.48       44.18     11.05 o 
   4  17   3        0.94        4.73      9.47 o 
   5  17   3      373.28      441.81     14.20 o 
  -3  18   3      242.66      263.52      7.81 o 
  -2  18   3       96.35       83.66      6.69 o 
  -1  18   3       82.29       99.65      7.19 o 
   0  18   3      146.73      162.91      7.89 o 
   1  18   3      655.57      686.57     22.09 o 
   2  18   3       25.19       42.60      9.47 o 
   3  18   3      108.45      126.23      9.47 o 
 -18   0   4      517.47      563.31     15.78 o 
 -17   0   4       11.85        9.47     12.62 o 
 -16   0   4      241.97      247.73     17.36 o 
 -15   0   4      558.76      591.71     22.09 o 
 -14   0   4     1589.31     1502.15     29.98 o 
 -13   0   4       52.59       50.33     13.05 o 
 -12   0   4      602.62      508.08     83.63 o 
 -11   0   4     2163.45     2374.73    137.28 o 
 -10   0   4     2738.25     2682.41    134.12 o 
  -9   0   4       40.70       20.51     41.03 o 
  -8   0   4     5211.23     5645.69    160.94 o 
  -7   0   4    35250.77    38898.17    377.12 o 
  -6   0   4    12847.41    14388.79    209.86 o 
  -5   0   4    37073.09    40031.65    571.20 o 
  -3   0   4     3667.63     4245.71    167.26 o 
  -2   0   4    18593.33    27231.25    195.66 o 
  -1   0   4   122113.95   157789.11   1808.26 o 
   0   0   4     1712.38     1765.66     50.49 o 
   1   0   4    70442.20    77117.85    302.96 o 
   2   0   4    22467.04    25426.14    173.57 o 
   3   0   4    34862.20    35604.65    360.55 o 
   4   0   4      245.61      191.54     20.18 o 
   5   0   4     3795.10     3606.88    171.99 o 
   6   0   4    18498.13    18882.62    309.27 o 
   7   0   4    11731.00    12015.64    268.24 o 
   8   0   4    13484.20    13588.80    299.80 o 
   9   0   4        9.13        0.00     52.07 o 
  10   0   4     1062.48      893.09    100.99 o 
  11   0   4      703.74      501.77     91.52 o 
  12   0   4      743.54      782.63     25.25 o 
  13   0   4     2570.14     2541.98     39.45 o 
  14   0   4      229.29      247.73     18.93 o 
  15   0   4      868.24      875.73     23.67 o 
  16   0   4        4.95        1.21     11.05 o 
 -18   1   4       17.38       17.36      6.69 o 
 -17   1   4        1.26        6.31      8.93 o 
 -16   1   4       97.17      108.23     11.16 o 
 -15   1   4       26.75       34.71     11.16 o 
 -14   1   4      160.66      161.92     12.27 o 
 -13   1   4      605.15      628.97     43.21 o 
 -12   1   4      920.69      875.55     69.73 o 
 -11   1   4     1330.23     1330.32     76.37 o 
 -10   1   4       10.47        9.19     35.13 o 
  -9   1   4      787.66      745.52     52.44 o 
  -8   1   4     2863.14     3409.38     89.81 o 
  -7   1   4      786.08      692.41     42.35 o 
  -6   1   4       30.90       93.31     24.47 o 
  -5   1   4     2380.43     2483.55     38.32 o 
  -4   1   4    37356.21    41486.51    189.55 o 
  -3   1   4      839.32     1035.37     88.36 o 
  -2   1   4    19901.07    30180.66    118.03 o 
  -1   1   4      164.37      225.17     16.74 o 
   0   1   4     1240.40     1278.07     45.76 o 
   1   1   4     2188.41     2300.81     39.60 o 
   2   1   4     5431.40     5884.42     59.77 o 
   3   1   4    10026.16    10488.31    166.76 o 
   4   1   4     1089.02     1190.76     29.20 o 
   5   1   4     4466.22     5116.30    130.35 o 
   6   1   4    10629.69    10325.01    162.79 o 
   7   1   4     1236.46     1042.03     50.80 o 
   8   1   4     4682.37     4549.18    186.98 o 
   9   1   4      173.07      173.88     42.22 o 
  10   1   4      246.94      209.23     52.86 o 
  11   1   4     2019.81     1917.94     99.85 o 
  12   1   4     1437.66     1495.92     25.25 o 
  13   1   4      204.15      179.89     13.39 o 
  14   1   4     1296.94     1339.10     21.74 o 
  15   1   4      880.80      901.08     16.74 o 
  16   1   4        0.42        6.44     10.01 o 
 -18   2   4      103.92      119.92     11.05 o 
 -17   2   4       60.03       72.39      9.43 o 
 -16   2   4        0.08       11.05     10.04 o 
 -15   2   4       29.24       47.94     11.16 o 
 -14   2   4      516.99      556.22     15.62 o 
 -13   2   4       36.25       36.54      8.06 o 
 -12   2   4      372.63      330.05     56.90 o 
 -11   2   4     3089.66     3095.46    129.39 o 
 -10   2   4     2853.44     2843.58     97.58 o 
  -9   2   4      139.78       92.10     31.67 o 
  -8   2   4      201.01      384.01    178.30 o 
  -7   2   4    21206.74    22707.96    254.04 o 
  -6   2   4     2613.98     2574.32    104.14 o 
  -5   2   4    10951.38    11826.42    125.22 o 
  -4   2   4    14976.02    19130.72    113.99 o 
  -3   2   4      168.04      218.70     18.93 o 
  -2   2   4    25163.27    38092.35    238.26 o 
  -1   2   4    25983.01    33870.01    960.94 o 
   0   2   4    18987.53    20301.15    179.88 o 
   1   2   4    40980.73    45976.84    602.75 o 
   2   2   4     8009.80     9131.47     81.53 o 
   3   2   4    16947.94    18317.74    111.37 o 
   4   2   4      774.83      506.29     30.17 o 
   5   2   4     3026.91     3040.17     85.64 o 
   6   2   4     8787.34     8667.55    186.19 o 
   7   2   4     3839.32     3456.00    103.60 o 
   8   2   4     1428.13     1133.23     68.61 o 
   9   2   4      492.64      438.23     52.40 o 
  10   2   4     2031.23     1953.44     96.27 o 
  11   2   4      740.97      677.98    105.50 o 
  12   2   4      288.95      272.98     20.51 o 
  13   2   4       96.74      129.58     13.25 o 
  14   2   4        0.95       25.01     10.99 o 
  15   2   4      408.00      399.21     18.93 o 
  16   2   4       13.92       35.88     10.56 o 
 -17   3   4      168.01      179.19      9.43 o 
 -16   3   4        1.08       10.86      9.43 o 
 -15   3   4      601.24      613.17     17.26 o 
 -14   3   4      127.14      145.96      9.86 o 
 -13   3   4        3.98       10.82      6.65 o 
 -12   3   4     1127.07      979.87    102.56 o 
 -11   3   4      974.16     1095.06    102.56 o 
 -10   3   4     1638.39     1770.39    118.34 o 
  -9   3   4      242.17      227.22     55.23 o 
  -8   3   4     1540.30     1610.28     64.25 o 
  -7   3   4     3578.69     3986.23     73.21 o 
  -6   3   4      170.02      278.54     41.81 o 
  -5   3   4      691.06      690.03     66.27 o 
  -4   3   4      952.04     1139.04     21.43 o 
  -3   3   4      352.95      459.76     14.85 o 
  -2   3   4     1136.42     1048.41     24.84 o 
  -1   3   4      341.37      477.97     20.91 o 
   0   3   4     7493.87     8355.14    110.88 o 
   1   3   4     7495.68     8409.89    108.86 o 
   2   3   4    14797.33    15781.89    102.94 o 
   3   3   4        5.20       30.04     16.11 o 
   4   3   4      210.46      187.32     18.84 o 
   5   3   4      957.34     1173.85     55.49 o 
   6   3   4      869.86      935.92     44.34 o 
   7   3   4     9195.58     9614.92    422.87 o 
   8   3   4      213.09      248.92     42.35 o 
   9   3   4     2456.19     2376.08     98.17 o 
  10   3   4      175.41      117.93     50.03 o 
  11   3   4      344.59      326.79     41.24 o 
  12   3   4       58.59       53.65     17.36 o 
  13   3   4        0.32        7.06     10.26 o 
  14   3   4      517.40      476.78     35.50 o 
  15   3   4        4.57       -7.89     14.20 o 
  16   3   4       14.59       28.40      9.47 o 
 -17   4   4       78.76       83.63      8.31 o 
 -16   4   4        3.08       10.88      6.68 o 
 -15   4   4        3.70        4.80      7.86 o 
 -14   4   4     1551.53     1635.06     21.49 o 
 -13   4   4      956.41     1016.65     15.17 o 
 -12   4   4     1171.69     1148.70    112.03 o 
 -11   4   4     1836.28     1925.03    129.39 o 
 -10   4   4     3309.83     3397.20    159.37 o 
  -9   4   4      488.81      388.16     66.27 o 
  -8   4   4     4369.04     4490.07    113.21 o 
  -7   4   4     3627.59     3551.42     95.35 o 
  -6   4   4     9843.25    10584.49    205.13 o 
  -5   4   4     7295.84     7952.57    165.68 o 
  -4   4   4      319.64      418.65     23.68 o 
  -3   4   4     6451.26     6712.17    212.37 o 
  -2   4   4     2144.98     2291.95     48.70 o 
  -1   4   4      390.70      408.89     27.89 o 
   0   4   4      553.25      882.30     29.95 o 
   1   4   4    19461.39    20652.45    115.71 o 
   2   4   4     6376.36     6775.71    102.33 o 
   3   4   4     2435.32     2424.00     52.90 o 
   4   4   4    65723.77    72845.20    361.42 o 
   5   4   4     6969.46     9184.27    144.53 o 
   6   4   4    11170.93    12425.97    209.00 o 
   7   4   4     4078.30     3658.75    102.65 o 
   8   4   4      178.48      124.55     31.23 o 
   9   4   4      699.20      626.88     57.89 o 
  10   4   4      944.21      933.33     70.79 o 
  11   4   4     1135.67      887.52     23.04 o 
  12   4   4        3.76        8.76     10.99 o 
  13   4   4       12.59       15.70     10.21 o 
  14   4   4      435.80      376.25     16.57 o 
  15   4   4      314.32      253.12      9.18 o 
 -17   5   4       27.56       33.87     11.05 o 
 -16   5   4       60.80       59.78      6.94 o 
 -15   5   4      391.22      417.31     10.93 o 
 -14   5   4       88.35      106.19      7.89 o 
 -13   5   4      303.19      314.09      9.25 o 
 -12   5   4      351.69      345.27     10.62 o 
 -11   5   4      441.81      405.52     72.58 o 
 -10   5   4     1898.05     1899.78    126.23 o 
  -9   5   4      203.40      195.66     56.80 o 
  -8   5   4      998.48      831.13     57.89 o 
  -7   5   4      147.98      124.49     32.30 o 
  -6   5   4      257.08      243.36     33.91 o 
  -5   5   4     7179.98     7272.50    165.68 o 
  -4   5   4      199.90      250.97     29.01 o 
  -3   5   4     3103.82     3584.78     78.18 o 
  -2   5   4      445.70      318.73     30.30 o 
  -1   5   4     3711.27     3994.18     85.21 o 
   0   5   4     8903.12     9605.08    117.61 o 
   1   5   4    22428.46    23504.84    184.64 o 
   2   5   4    13797.32    15315.75    164.34 o 
   3   5   4      262.44      205.99     31.56 o 
   4   5   4     7815.41     8879.19    110.45 o 
   5   5   4      539.19      642.66     46.75 o 
   6   5   4     2035.14     1993.74     76.13 o 
   7   5   4     3691.04     3773.60    107.56 o 
   8   5   4       31.39       26.48     38.66 o 
   9   5   4     1235.26     1153.44    100.99 o 
  10   5   4      110.84      137.28     71.01 o 
  11   5   4      208.54      199.39     11.56 o 
  12   5   4      919.63      857.22     18.87 o 
  13   5   4      270.84      262.25     13.25 o 
  14   5   4       25.05       25.37      8.36 o 
  15   5   4      800.86      801.57     18.93 o 
 -16   6   4       18.68       22.92      6.02 o 
 -15   6   4      239.15      247.50      9.11 o 
 -14   6   4      242.69      237.64      8.86 o 
 -13   6   4      116.34      107.06      7.46 o 
 -12   6   4      189.24      187.95     11.39 o 
 -11   6   4      955.60     1036.67    104.14 o 
 -10   6   4      283.38      189.35     63.12 o 
  -9   6   4      406.32      358.04     55.23 o 
  -8   6   4     7258.45     7638.11    158.50 o 
  -7   6   4     6892.78     7727.64    150.29 o 
  -6   6   4       16.83       19.52     29.98 o 
  -5   6   4       21.68       40.99     27.18 o 
  -4   6   4     1213.44     1259.73     55.02 o 
  -3   6   4     1283.47     1335.37     56.02 o 
  -2   6   4    10126.92    10418.17    276.92 o 
  -1   6   4       88.99       75.85     24.47 o 
   0   6   4    11167.00    12877.17    214.59 o 
   1   6   4     5089.81     5688.30    153.06 o 
   2   6   4     3368.26     2995.84     79.63 o 
   3   6   4     4087.71     4288.39    157.79 o 
   4   6   4     1038.58     1013.83     85.21 o 
   5   6   4      570.43      547.53     69.43 o 
   6   6   4     1981.62     1805.11    113.61 o 
   7   6   4     1738.08     1627.28     75.77 o 
   8   6   4        2.21      -13.73     41.24 o 
   9   6   4      782.86      727.12     60.80 o 
  10   6   4     1566.42     1390.62     21.81 o 
  11   6   4       25.28       21.65      9.32 o 
  12   6   4        1.68       -1.33     10.21 o 
  13   6   4      334.41      325.44     13.41 o 
  14   6   4       93.06      104.14     12.62 o 
  15   6   4       39.05       34.71      9.47 o 
 -16   7   4      155.37      183.04     11.05 o 
 -15   7   4        3.90        7.10      7.81 o 
 -14   7   4      148.58      145.41      8.77 o 
 -13   7   4       60.97       75.49      8.10 o 
 -12   7   4       95.87       91.79      8.47 o 
 -11   7   4        5.86        5.77      6.79 o 
 -10   7   4     1220.97     1237.07    113.61 o 
  -9   7   4     2668.06     2413.51    134.12 o 
  -8   7   4      200.58      132.65     40.44 o 
  -7   7   4       12.16        1.76     37.15 o 
  -6   7   4    19329.04    21384.88    786.58 o 
  -5   7   4     7261.29     7696.35    140.94 o 
  -4   7   4      157.97       89.82     28.75 o 
  -3   7   4      888.08      790.52     74.16 o 
  -2   7   4     3154.02     2674.53    123.08 o 
  -1   7   4      210.45      214.59     41.03 o 
   0   7   4       54.23       -3.16     36.29 o 
   1   7   4     8619.47     7840.54    190.92 o 
   2   7   4     4944.58     4675.29    154.63 o 
   3   7   4      360.52      255.62     48.91 o 
   4   7   4      171.34      266.66     61.54 o 
   5   7   4     2157.17     1962.90    121.50 o 
   6   7   4        0.56       18.93     45.76 o 
   7   7   4        7.88       -3.16     56.80 o 
   8   7   4     3417.18     3171.56    162.52 o 
   9   7   4      926.69      866.26     99.41 o 
  10   7   4      989.21      821.26     46.55 o 
  11   7   4      104.28      104.86      8.29 o 
  12   7   4      413.63      353.05     40.24 o 
  13   7   4       37.92       41.03     12.62 o 
  14   7   4       66.60       69.43     11.05 o 
  15   7   4      117.52      129.39      9.47 o 
 -15   8   4      142.61      168.83     12.62 o 
 -14   8   4      581.11      599.60     15.03 o 
 -13   8   4      198.75      202.50     23.67 o 
 -12   8   4      185.24      167.84     11.68 o 
 -11   8   4      758.66      754.36     33.92 o 
 -10   8   4      118.10      110.74     12.84 o 
  -9   8   4       97.09       82.88     49.64 o 
  -8   8   4      217.96      192.50     63.12 o 
  -7   8   4     1006.63      894.66     97.83 o 
  -6   8   4     2379.34     2568.81    146.74 o 
  -5   8   4     3081.34     2779.67    185.40 o 
  -4   8   4     1195.09     1497.16    108.87 o 
  -3   8   4        2.99        3.16     48.91 o 
  -2   8   4     4432.80     5041.36    175.15 o 
  -1   8   4      413.14      456.01     53.65 o 
   0   8   4     1168.19     1398.01     86.78 o 
   1   8   4        9.90       33.14     37.87 o 
   2   8   4      447.71      427.61     61.54 o 
   3   8   4     6326.76     5666.21    189.35 o 
   4   8   4        5.20       14.20     44.18 o 
   5   8   4     2095.60     2095.44    127.81 o 
   6   8   4     5010.86     4432.30    187.77 o 
   7   8   4     1518.92     1489.53    119.92 o 
   8   8   4        3.50        0.00     64.69 o 
   9   8   4      432.35      372.05     56.02 o 
  10   8   4      367.63      315.58     17.36 o 
  11   8   4      167.89      131.72     17.36 o 
  12   8   4      242.07      195.38     24.46 o 
  13   8   4      348.28      372.38     15.78 o 
  14   8   4       55.13       53.65      9.47 o 
 -15   9   4      166.35      183.04     11.05 o 
 -14   9   4      846.38      901.59     40.24 o 
 -13   9   4      521.62      540.82     11.77 o 
 -12   9   4        3.80        3.06      9.43 o 
 -11   9   4      316.15      320.07     12.79 o 
 -10   9   4      407.85      431.53     18.03 o 
  -9   9   4     3391.20     3162.09    178.30 o 
  -8   9   4       59.57       50.49     72.58 o 
  -7   9   4       89.45       88.36     63.12 o 
  -6   9   4     7366.20     7155.74    246.15 o 
  -5   9   4     2496.39     2229.80     30.76 o 
  -4   9   4     1613.00     1409.94     24.66 o 
  -3   9   4     1795.41     1448.35     23.88 o 
  -2   9   4     3633.89     3211.04     52.38 o 
  -1   9   4     1532.28     1339.17     70.68 o 
   0   9   4      480.53      309.27     55.23 o 
   1   9   4     2833.40     2575.12    127.81 o 
   2   9   4     9064.08     8670.51    235.11 o 
   3   9   4       22.77       23.67     47.34 o 
   4   9   4      131.72      110.45     52.07 o 
   5   9   4     9041.49     8780.96    260.35 o 
   6   9   4      683.66      708.47     93.10 o 
   7   9   4        5.33        7.89     61.54 o 
   8   9   4     2963.25     2773.99    107.47 o 
   9   9   4       10.47        9.47     12.62 o 
  10   9   4       30.88       25.35      8.31 o 
  11   9   4      111.43      105.54      9.43 o 
  12   9   4        9.58        9.47     11.05 o 
  13   9   4      147.06      154.63     12.62 o 
  14   9   4      259.56      279.29     11.05 o 
 -14  10   4        2.71       13.18      5.72 o 
 -13  10   4      318.65      332.99      9.39 o 
 -12  10   4      218.41      206.76      9.39 o 
 -11  10   4      163.27      152.69      7.89 o 
 -10  10   4      553.32      544.50     15.03 o 
  -9  10   4       61.17       51.91      9.38 o 
  -8  10   4        0.55       -4.73     82.05 o 
  -7  10   4      887.38      751.08     99.41 o 
  -6  10   4      374.09      285.60     72.58 o 
  -5  10   4      164.97      127.81     64.69 o 
  -4  10   4        9.83       14.99     10.83 o 
  -3  10   4       80.79       81.83     10.85 o 
  -2  10   4        7.52       30.59     23.67 o 
  -1  10   4      189.45      199.55     12.07 o 
   0  10   4       91.75       94.67     55.23 o 
   1  10   4       11.30       22.09     52.07 o 
   2  10   4     2800.58     2537.25    138.85 o 
   3  10   4        0.40        1.58     55.23 o 
   4  10   4     1719.32     1786.17    126.23 o 
   5  10   4      229.26      197.24     72.58 o 
   6  10   4        5.15        4.73     66.27 o 
   7  10   4     1907.67     1958.74     36.54 o 
   8  10   4      290.47      278.05     10.12 o 
   9  10   4     1126.37     1000.58     18.38 o 
  10  10   4      426.22      422.34     14.99 o 
  11  10   4      346.90      330.89     11.16 o 
  12  10   4        5.98        6.31      9.47 o 
  13  10   4      212.03      216.17     11.05 o 
 -14  11   4      262.59      275.24      8.31 o 
 -13  11   4      651.55      678.18     10.30 o 
 -12  11   4      181.32      177.57      8.10 o 
 -11  11   4       52.23       67.43      7.86 o 
 -10  11   4      605.06      575.93     12.12 o 
  -9  11   4     1408.56     1333.17     29.19 o 
  -8  11   4     3069.33     2910.93     43.21 o 
  -7  11   4      115.65      113.56     10.45 o 
  -6  11   4     4051.22     3726.98    192.50 o 
  -5  11   4     3694.02     3449.27    183.04 o 
  -4  11   4       86.42      100.77     12.40 o 
  -3  11   4     6908.87     6563.50     62.33 o 
  -2  11   4     7123.08     6719.16    123.86 o 
  -1  11   4     2299.22     2252.80     35.50 o 
   0  11   4     6376.30     6242.67    178.30 o 
   1  11   4     7580.47     7433.13    486.78 o 
   2  11   4     5998.11     5394.81    203.55 o 
   3  11   4      687.80      542.79     83.63 o 
   4  11   4     1724.27     1563.69    123.08 o 
   5  11   4     2077.02     1987.62     35.19 o 
   6  11   4     2538.88     2480.41     39.68 o 
   7  11   4       33.48       22.09     14.20 o 
   8  11   4     2672.92     2536.35     48.91 o 
   9  11   4     1972.16     1911.76     41.81 o 
  10  11   4      569.19      525.03     16.57 o 
  11  11   4      357.20      337.69     16.57 o 
  12  11   4      373.71      378.69     12.62 o 
  13  11   4      378.95      390.47     19.72 o 
 -13  12   4      244.21      249.15     10.26 o 
 -12  12   4       21.69       23.83      6.02 o 
 -11  12   4       32.23       31.78      6.94 o 
 -10  12   4      513.14      526.75     13.91 o 
  -9  12   4      293.98      273.51     11.68 o 
  -8  12   4        2.50       14.20      8.72 o 
  -7  12   4       17.09       19.72      8.72 o 
  -6  12   4     2083.11     1768.82     23.35 o 
  -5  12   4      111.92       85.89      9.95 o 
  -4  12   4      566.24      468.63     82.05 o 
  -3  12   4      904.72      829.18    102.56 o 
  -2  12   4      189.54      175.87     15.49 o 
  -1  12   4      246.25      227.22     17.36 o 
   0  12   4      187.91      217.21     15.46 o 
   1  12   4      250.13      264.46     16.95 o 
   2  12   4     3213.48     3250.95    109.66 o 
   3  12   4     4978.62     4858.68     89.15 o 
   4  12   4        7.01       11.72      8.87 o 
   5  12   4     1743.82     1715.69     82.32 o 
   6  12   4      400.43      421.10     13.91 o 
   7  12   4      209.35      194.08     17.36 o 
   8  12   4        6.38       15.22      9.43 o 
   9  12   4     1464.86     1423.26     28.40 o 
  10  12   4      213.88      218.64     10.26 o 
  11  12   4       19.54       23.67      9.47 o 
  12  12   4      354.46      346.38     22.88 o 
 -12  13   4        4.26        9.47      6.69 o 
 -11  13   4        2.53       -0.36      7.19 o 
 -10  13   4       26.92       22.30      8.68 o 
  -9  13   4      104.50       99.02      9.86 o 
  -8  13   4      606.37      550.68     20.51 o 
  -7  13   4      388.50      401.26     27.61 o 
  -6  13   4     1429.94     1343.89     17.26 o 
  -5  13   4     3491.86     3349.56     26.04 o 
  -4  13   4       60.55       45.13     10.56 o 
  -3  13   4     1741.13     1577.55     61.66 o 
  -2  13   4     3765.73     3614.51     38.78 o 
  -1  13   4      484.52      416.96     11.44 o 
   0  13   4      144.88      110.45     15.78 o 
   1  13   4      671.75      626.90    121.50 o 
   2  13   4        7.10        3.07      9.39 o 
   3  13   4      435.33      416.65     27.61 o 
   4  13   4      441.06      406.17     29.98 o 
   5  13   4     1051.54     1014.89     41.81 o 
   6  13   4     1948.93     1941.59     19.01 o 
   7  13   4        7.79       25.34     11.83 o 
   8  13   4       67.11       70.85      9.43 o 
   9  13   4     2323.26     2424.05     22.85 o 
  10  13   4       20.15       14.20      6.42 o 
  11  13   4        3.28       -1.58      9.47 o 
 -11  14   4       72.11       68.26      7.19 o 
 -10  14   4       58.56       59.57     14.99 o 
  -9  14   4       59.76       58.38     14.20 o 
  -8  14   4       71.44       74.16     14.20 o 
  -7  14   4      101.27       91.52     15.78 o 
  -6  14   4       97.58       84.77      8.10 o 
  -5  14   4       64.18       77.37     10.80 o 
  -4  14   4      138.29      123.87     11.16 o 
  -3  14   4      623.51      602.40     16.15 o 
  -2  14   4      171.57      199.68     12.27 o 
  -1  14   4      218.02      225.81     12.27 o 
   0  14   4       80.52       82.96      7.86 o 
   1  14   4      164.81      159.66      9.11 o 
   2  14   4       52.24       83.30      8.10 o 
   3  14   4        0.76        1.51      6.64 o 
   4  14   4       89.66       76.88      9.43 o 
   5  14   4      616.34      598.02     15.03 o 
   6  14   4      511.93      466.99     13.25 o 
   7  14   4       34.87       33.10      7.17 o 
   8  14   4      335.96      371.88     11.16 o 
   9  14   4       38.49       41.95      7.19 o 
  10  14   4       42.63       48.91      9.47 o 
 -10  15   4      356.22      380.27     14.20 o 
  -9  15   4      748.57      799.67     52.86 o 
  -8  15   4      238.73      243.00     15.78 o 
  -7  15   4       90.95      105.26      9.43 o 
  -6  15   4      838.99      870.56     31.56 o 
  -5  15   4      672.64      742.96     13.04 o 
  -4  15   4        3.09       16.45      7.56 o 
  -3  15   4      731.79      689.07     16.62 o 
  -2  15   4     2684.01     2773.93     44.18 o 
  -1  15   4      326.88      298.90     12.79 o 
   0  15   4      310.18      333.39     24.46 o 
   1  15   4     3619.08     3636.75     43.58 o 
   2  15   4     1619.17     1567.76     37.87 o 
   3  15   4      677.61      602.17     14.74 o 
   4  15   4      619.20      631.43     14.38 o 
   5  15   4     1080.24      981.21     39.45 o 
   6  15   4      178.09      184.61     14.20 o 
   7  15   4      176.30      165.51      8.31 o 
   8  15   4      513.08      535.70     10.04 o 
  -9  16   4       79.94       94.67      9.47 o 
  -8  16   4       37.70       31.13      7.19 o 
  -7  16   4       13.66       15.78     12.62 o 
  -6  16   4       55.66       44.18      8.31 o 
  -5  16   4      333.44      370.80     15.78 o 
  -4  16   4      661.06      738.67     12.37 o 
  -3  16   4      159.90      135.15      8.47 o 
  -2  16   4       50.21       38.42      9.43 o 
  -1  16   4      525.06      523.12     11.21 o 
   0  16   4      598.05      625.38     15.03 o 
   1  16   4       14.35       18.41      8.31 o 
   2  16   4      257.52      286.39     11.16 o 
   3  16   4      641.32      675.90     20.51 o 
   4  16   4       91.54      104.14     12.62 o 
   5  16   4       11.52       17.36     11.05 o 
   6  16   4      431.99      509.77     11.68 o 
   7  16   4       23.48       33.14      7.89 o 
  -7  17   4       21.35       26.82      9.47 o 
  -6  17   4      220.35      239.26     24.46 o 
  -5  17   4        1.28        4.64      4.81 o 
  -4  17   4       80.67       84.87      6.02 o 
  -3  17   4      267.07      288.40      8.27 o 
  -2  17   4      405.39      469.89      8.41 o 
  -1  17   4      310.04      293.49     18.15 o 
   0  17   4        1.81        5.52      7.81 o 
   1  17   4      891.49     1058.85     15.62 o 
   2  17   4      107.53      120.44      8.31 o 
   3  17   4        6.40       12.62     11.05 o 
   4  17   4       77.81       78.89     11.05 o 
   5  17   4      508.12      510.25     30.77 o 
  -3  18   4       60.85       28.40      7.89 o 
  -2  18   4      250.79      235.31     20.51 o 
  -1  18   4       96.27      111.52      6.69 o 
   0  18   4      210.89      221.88     19.72 o 
   1  18   4       47.37       50.19      7.89 o 
   2  18   4       63.68       66.27      7.89 o 
 -18   1   5        9.29       11.53      7.19 o 
 -17   1   5       25.24       37.08      8.93 o 
 -16   1   5      444.02      482.39     13.91 o 
 -15   1   5        4.69        3.16     10.04 o 
 -14   1   5       22.15       26.61      8.47 o 
 -13   1   5        6.27        8.15      7.07 o 
 -12   1   5        3.76       15.99     49.19 o 
 -11   1   5      341.25      395.96     49.57 o 
 -10   1   5       46.22       60.27     34.02 o 
  -9   1   5      352.72      312.92     62.33 o 
  -8   1   5      957.68     1003.37     54.04 o 
  -7   1   5     1717.62     1694.40     60.74 o 
  -6   1   5     6519.02     7272.31    250.10 o 
  -5   1   5      715.12      655.85     19.28 o 
  -4   1   5       34.89       32.48     13.29 o 
  -3   1   5      778.32     1085.42     43.39 o 
  -2   1   5    22949.41    33141.86    482.05 o 
  -1   1   5     8592.64     9645.37     89.81 o 
   0   1   5       38.14       31.71     10.86 o 
   1   1   5     5386.84     6109.99     69.73 o 
   2   1   5     2893.61     3240.51     37.98 o 
   3   1   5      479.17      551.95     18.22 o 
   4   1   5     5164.99     5616.28     95.45 o 
   5   1   5      145.73      151.61     24.14 o 
   6   1   5     5733.86     6076.14    198.81 o 
   7   1   5      628.88      642.87     57.89 o 
   8   1   5       59.88       60.61     32.53 o 
   9   1   5     1186.71     1081.64     73.64 o 
  10   1   5      336.96      310.12     54.82 o 
  11   1   5      401.44      398.43     16.40 o 
  12   1   5     1606.66     1607.32     23.43 o 
  13   1   5      617.20      686.03     17.27 o 
  14   1   5        5.46        7.89     11.16 o 
  15   1   5        2.37        4.08      9.79 o 
  16   1   5       17.47       23.67      8.93 o 
 -18   2   5        1.88        3.94      6.69 o 
 -17   2   5       14.07       37.08      8.93 o 
 -16   2   5       55.75       65.73     10.56 o 
 -15   2   5        5.85       12.04     10.56 o 
 -14   2   5       79.96       80.54     15.78 o 
 -13   2   5       45.21       64.71     10.10 o 
 -12   2   5       18.80       93.10     63.12 o 
 -11   2   5      798.16      790.76     62.97 o 
 -10   2   5       64.47       46.58     37.36 o 
  -9   2   5      488.41      517.43     46.50 o 
  -8   2   5     1698.69     2023.62     71.17 o 
  -7   2   5     2054.52     2474.63     74.95 o 
  -6   2   5     1063.08     1227.92     60.75 o 
  -5   2   5      966.88      908.05     31.47 o 
  -4   2   5    28218.87    33191.64   1144.76 o 
  -3   2   5     6624.91     8937.27    448.50 o 
  -2   2   5     6833.73     9968.44    275.34 o 
  -1   2   5     5388.04     6671.74    391.32 o 
   0   2   5     6572.88     7406.62    118.34 o 
   1   2   5    10098.32    11246.40    108.44 o 
   2   2   5     1229.05     1309.89     24.73 o 
   3   2   5     1073.07     1248.33     26.12 o 
   4   2   5     1827.57     1917.61     76.13 o 
   5   2   5     3692.11     4567.73     83.96 o 
   6   2   5       15.71       34.96     23.91 o 
   7   2   5     1017.80      977.77     52.99 o 
   8   2   5       47.05       86.78     47.34 o 
   9   2   5      603.51      509.87     58.38 o 
  10   2   5      625.47      506.71     60.13 o 
  11   2   5        3.92        1.13     15.33 o 
  12   2   5      783.77      736.88     26.82 o 
  13   2   5      855.63      790.52     26.82 o 
  14   2   5      138.43      129.39     18.93 o 
  15   2   5       52.71       62.21      9.74 o 
  16   2   5        5.32       12.41      8.31 o 
 -17   3   5       51.59       71.48      8.31 o 
 -16   3   5      384.02      384.52     14.99 o 
 -15   3   5       52.25       62.01      8.10 o 
 -14   3   5      232.50      232.22      8.62 o 
 -13   3   5        8.42       18.07      6.65 o 
 -12   3   5        2.71      -26.82     72.58 o 
 -11   3   5     1570.77     1571.58    119.92 o 
 -10   3   5        0.18       22.09     53.65 o 
  -9   3   5      378.13      304.53     58.38 o 
  -8   3   5       16.57       -7.89     42.60 o 
  -7   3   5     2881.71     3037.44    121.50 o 
  -6   3   5     3347.06     3335.66    116.76 o 
  -5   3   5     2857.34     2881.23    102.56 o 
  -4   3   5      205.01      209.76     30.77 o 
  -3   3   5      749.80      783.51     33.54 o 
  -2   3   5      113.59      230.45     14.66 o 
  -1   3   5     5935.86     6837.58     81.53 o 
   0   3   5       57.10       68.23     13.24 o 
   1   3   5     5346.46     6070.78     64.38 o 
   2   3   5     8476.22     9423.14    123.47 o 
   3   3   5     1953.72     2054.01     42.98 o 
   4   3   5      942.53     1471.91     57.71 o 
   5   3   5     7845.64     8987.32    272.98 o 
   6   3   5      853.50      740.44     41.51 o 
   7   3   5     2483.18     2646.32     78.15 o 
   8   3   5      318.00      277.71     59.96 o 
   9   3   5     1521.33     1282.98     79.63 o 
  10   3   5      291.49      203.62     54.59 o 
  11   3   5      866.60      794.88     44.17 o 
  12   3   5      142.29      115.19     18.93 o 
  13   3   5      577.69      494.06     52.86 o 
  14   3   5        9.86        9.47      9.05 o 
  15   3   5       26.88       22.84     11.68 o 
 -17   4   5        2.71       17.96     12.62 o 
 -16   4   5        5.99       12.62      6.68 o 
 -15   4   5       34.32       35.52      8.10 o 
 -14   4   5      132.27      135.11      8.07 o 
 -13   4   5      227.24      229.76      8.68 o 
 -12   4   5     1544.44     1696.23    127.81 o 
 -11   4   5     1027.11     1156.59    107.30 o 
 -10   4   5      262.60      171.99     66.27 o 
  -9   4   5       13.23       12.62     44.18 o 
  -8   4   5     3016.17     3569.35    103.17 o 
  -7   4   5      137.60      190.14     34.37 o 
  -6   4   5     1936.70     2120.69     97.83 o 
  -5   4   5     2039.62     2145.93     94.67 o 
  -4   4   5     8032.24     7697.22    114.33 o 
  -3   4   5      162.39      183.42     18.93 o 
  -2   4   5      592.56      679.54     29.45 o 
  -1   4   5      227.49      198.34     15.36 o 
   0   4   5    35683.93    38499.72    585.40 o 
   1   4   5     6697.64     7151.77     83.43 o 
   2   4   5     1490.29     1504.57     42.49 o 
   3   4   5     9245.24    10313.86    143.88 o 
   4   4   5     8892.21     9472.52    147.16 o 
   5   4   5     3705.24     4213.42     83.39 o 
   6   4   5       72.40       76.17     25.87 o 
   7   4   5     1388.89     1372.85     75.74 o 
   8   4   5      454.00      439.22     82.05 o 
   9   4   5      326.59      253.76     49.66 o 
  10   4   5       16.27       13.32     58.08 o 
  11   4   5      850.19      769.41     18.74 o 
  12   4   5       77.30       72.58     18.93 o 
  13   4   5      134.61      117.42     12.12 o 
  14   4   5       73.74       67.19      8.23 o 
  15   4   5        4.47        6.63      6.05 o 
 -17   5   5       56.66       66.85      8.68 o 
 -16   5   5        0.14        4.47      6.25 o 
 -15   5   5      318.89      320.41     14.16 o 
 -14   5   5      407.70      419.93     27.33 o 
 -13   5   5      722.02      683.09     11.83 o 
 -12   5   5      201.70      204.28      9.81 o 
 -11   5   5      194.79      198.81     69.43 o 
 -10   5   5      494.60      490.72     78.89 o 
  -9   5   5      138.24      112.03     50.49 o 
  -8   5   5        4.90       99.31     35.13 o 
  -7   5   5     1022.55     1005.68     59.01 o 
  -6   5   5     3139.84     3495.03    129.39 o 
  -5   5   5     1192.47     1207.09     75.74 o 
  -4   5   5      628.91      783.13     44.59 o 
  -3   5   5      693.09      650.24     40.44 o 
  -2   5   5     2154.53     2318.30     51.97 o 
  -1   5   5      100.62       83.63     19.04 o 
   0   5   5       59.81      143.06     25.09 o 
   1   5   5     2016.18     1988.84     99.41 o 
   2   5   5     4265.98     4814.75    129.28 o 
   3   5   5      825.96     1046.17     53.52 o 
   4   5   5    22725.93    25977.67    293.61 o 
   5   5   5     8568.65     8121.73    186.25 o 
   6   5   5     1782.28     1763.83     62.46 o 
   7   5   5     2275.07     2015.92    149.11 o 
   8   5   5      538.59      445.65     40.26 o 
   9   5   5      260.91      201.97     64.69 o 
  10   5   5     1239.36     1059.49     18.97 o 
  11   5   5      217.32      179.47     20.51 o 
  12   5   5      115.03       93.08     12.12 o 
  13   5   5      317.09      296.63     27.61 o 
  14   5   5        0.38        6.76      7.63 o 
  15   5   5       40.47       28.40      7.89 o 
 -16   6   5        2.42       10.44      7.19 o 
 -15   6   5      236.35      236.01      9.39 o 
 -14   6   5       20.03       25.25      8.20 o 
 -13   6   5       64.49       74.24      8.47 o 
 -12   6   5     1951.75     1886.65     20.95 o 
 -11   6   5        5.68      -33.14     66.27 o 
 -10   6   5        1.29       17.36     59.96 o 
  -9   6   5      315.94      316.08     46.29 o 
  -8   6   5      294.51      231.77     45.09 o 
  -7   6   5      664.22      810.71     57.89 o 
  -6   6   5     4092.72     4959.31    157.79 o 
  -5   6   5    10500.32    11819.88    283.23 o 
  -4   6   5     1563.58     1628.40     64.09 o 
  -3   6   5     4832.17     4452.33     98.63 o 
  -2   6   5     4617.84     4691.24     87.80 o 
  -1   6   5      273.43      277.89     30.55 o 
   0   6   5    43127.09    45915.05    414.99 o 
   1   6   5     2716.62     2520.26    116.76 o 
   2   6   5      411.12      512.99     41.74 o 
   3   6   5    14910.42    15881.29    537.27 o 
   4   6   5     7493.57     7423.87    214.59 o 
   5   6   5      270.67      298.22     56.80 o 
   6   6   5      151.07      170.41     53.65 o 
   7   6   5     1204.25      965.67     89.94 o 
   8   6   5     1228.61     1162.91    102.56 o 
   9   6   5        0.20      -45.76     74.16 o 
  10   6   5       15.80       22.27      9.32 o 
  11   6   5     3444.86     3020.07     31.18 o 
  12   6   5      234.58      208.07     30.77 o 
  13   6   5      291.23      306.11     17.36 o 
  14   6   5        1.06       12.62     11.05 o 
  15   6   5        5.78        1.58      7.89 o 
 -16   7   5       74.28       94.06      9.47 o 
 -15   7   5      485.39      494.98     15.88 o 
 -14   7   5      535.36      545.97     12.12 o 
 -13   7   5     1391.51     1395.03     22.36 o 
 -12   7   5      356.00      336.73      9.84 o 
 -11   7   5      173.26      164.79      9.34 o 
 -10   7   5     1176.85     1292.29    108.87 o 
  -9   7   5        9.03       30.15     45.49 o 
  -8   7   5      112.32      136.09     71.01 o 
  -7   7   5     1599.57     1653.63     80.61 o 
  -6   7   5     6635.60     7148.39    228.01 o 
  -5   7   5     3407.50     3281.27     95.47 o 
  -4   7   5     4040.69     4338.43    106.48 o 
  -3   7   5        0.28       20.03     28.94 o 
  -2   7   5     7930.58     8020.42    214.59 o 
  -1   7   5      974.74     1006.82     89.94 o 
   0   7   5      756.89      728.99     64.69 o 
   1   7   5     4972.67     4460.70    149.90 o 
   2   7   5     1619.93     1568.42     94.67 o 
   3   7   5       30.55       46.79     34.02 o 
   4   7   5     1138.74     1090.32     91.52 o 
   5   7   5     4127.42     3665.44    160.94 o 
   6   7   5      258.76      213.02     58.38 o 
   7   7   5       13.18        6.31     50.49 o 
   8   7   5      649.36      438.65     77.32 o 
   9   7   5      994.13      870.96     18.05 o 
  10   7   5      904.90      756.22     17.75 o 
  11   7   5      380.02      301.38     17.36 o 
  12   7   5       59.23       47.34     12.62 o 
  13   7   5       24.86       23.67     12.62 o 
  14   7   5       82.57       88.36     11.05 o 
 -15   8   5      346.27      400.33     11.68 o 
 -14   8   5       23.66       32.67      9.43 o 
 -13   8   5        0.26        3.03      7.56 o 
 -12   8   5      321.83      307.79      9.05 o 
 -11   8   5       79.76       92.06     10.56 o 
 -10   8   5       40.94       27.34     15.56 o 
  -9   8   5      394.37      360.70     59.17 o 
  -8   8   5      914.42      849.11    104.93 o 
  -7   8   5     1407.77     1482.80     79.50 o 
  -6   8   5      538.91      555.42     78.89 o 
  -5   8   5      939.89     1084.17     21.55 o 
  -4   8   5      147.43       56.80     55.23 o 
  -3   8   5     8191.95     8555.33    236.68 o 
  -2   8   5        3.99       -9.47     47.34 o 
  -1   8   5      753.99      793.73     54.44 o 
   0   8   5     5284.68     5003.49    159.37 o 
   1   8   5      490.20      345.56     56.80 o 
   2   8   5        5.22       15.78     44.18 o 
   3   8   5    13758.68    13094.92    285.60 o 
   4   8   5     1763.61     1614.18    112.03 o 
   5   8   5     1424.04     1202.35    104.14 o 
   6   8   5      625.78      583.82     83.63 o 
   7   8   5      117.39       66.27     55.23 o 
   8   8   5     2004.23     1820.04    113.61 o 
   9   8   5      982.56      900.84     45.76 o 
  10   8   5        0.05        1.58     11.05 o 
  11   8   5      528.16      483.71     20.51 o 
  12   8   5      404.22      400.78     17.36 o 
  13   8   5        7.66       17.36     11.05 o 
  14   8   5      109.98      112.03      9.47 o 
 -15   9   5       68.82       88.36     11.05 o 
 -14   9   5      832.42      874.19     16.15 o 
 -13   9   5       75.20       71.09      8.10 o 
 -12   9   5       20.06       15.55      7.77 o 
 -11   9   5       28.89       31.37      9.43 o 
 -10   9   5      752.41      714.83     16.41 o 
  -9   9   5       17.11       12.62     77.32 o 
  -8   9   5       15.19      -18.93     64.69 o 
  -7   9   5     1295.46     1413.79    124.65 o 
  -6   9   5      227.95      230.37     71.01 o 
  -5   9   5     1189.04     1022.12     30.77 o 
  -4   9   5     1949.68     1783.52     67.20 o 
  -3   9   5     4512.76     4280.91    107.83 o 
  -2   9   5     2030.49     1756.67     49.72 o 
  -1   9   5     1326.67     1208.66     99.41 o 
   0   9   5      365.24      355.03     58.38 o 
   1   9   5      342.14      309.27     59.96 o 
   2   9   5     6754.90     6237.40    203.55 o 
   3   9   5     1087.19     1006.69     94.67 o 
   4   9   5      347.17      235.11     63.12 o 
   5   9   5      133.23       55.23     58.38 o 
   6   9   5      511.14      397.63     80.47 o 
   7   9   5       31.79       28.40     72.58 o 
   8   9   5       33.83       37.49      9.36 o 
   9   9   5     1001.43      919.91     26.82 o 
  10   9   5        3.50       11.05      7.81 o 
  11   9   5        4.70       14.20      7.81 o 
  12   9   5       52.00       52.07     11.05 o 
  13   9   5      159.52      162.52     11.05 o 
  14   9   5       32.49       34.71      7.89 o 
 -14  10   5      857.61      863.87     42.60 o 
 -13  10   5        3.06        8.96      6.84 o 
 -12  10   5       29.73       31.31      7.56 o 
 -11  10   5      681.57      703.33     13.04 o 
 -10  10   5      449.25      424.08     11.51 o 
  -9  10   5       42.39       41.09     11.62 o 
  -8  10   5      660.27      590.61     25.77 o 
  -7  10   5      197.47      209.86     74.16 o 
  -6  10   5      289.53      244.57     77.32 o 
  -5  10   5      388.00      312.17     15.46 o 
  -4  10   5     1687.01     1565.98     27.67 o 
  -3  10   5      371.03      327.19     14.28 o 
  -2  10   5     1229.78     1262.11     71.79 o 
  -1  10   5     1028.88     1029.86     51.58 o 
   0  10   5      792.72      694.94     57.06 o 
   1  10   5       20.03       20.51     53.65 o 
   2  10   5       36.62       83.63     50.49 o 
   3  10   5     3027.76     2945.92    156.21 o 
   4  10   5     4063.32     3872.15    179.88 o 
   5  10   5     1425.28     1274.94    115.19 o 
   6  10   5      108.53       74.16     15.28 o 
   7  10   5      154.57      112.07     20.51 o 
   8  10   5        8.72        3.43      9.43 o 
   9  10   5       71.84       71.83      9.43 o 
  10  10   5      805.25      787.37     17.36 o 
  11  10   5      274.79      263.12     10.26 o 
  12  10   5      434.66      478.10     15.78 o 
  13  10   5        9.89       14.20      7.89 o 
 -14  11   5      237.99      258.77     12.62 o 
 -13  11   5        1.68       12.54      5.72 o 
 -12  11   5       29.66       32.41      6.94 o 
 -11  11   5      321.67      323.09      8.62 o 
 -10  11   5        0.57        4.38      6.94 o 
  -9  11   5       77.08       80.47     10.56 o 
  -8  11   5      282.12      257.85     12.16 o 
  -7  11   5      382.95      371.86     16.49 o 
  -6  11   5      163.49      110.45     78.89 o 
  -5  11   5       77.82       48.91     72.58 o 
  -4  11   5      430.86      376.68     17.01 o 
  -3  11   5     3520.60     3339.21     39.91 o 
  -2  11   5      611.45      592.47     39.24 o 
  -1  11   5     1264.62     1165.54     25.39 o 
   0  11   5     4915.67     5006.29     48.96 o 
   1  11   5     2617.99     2622.14    103.60 o 
   2  11   5      428.29      397.63     74.16 o 
   3  11   5     6493.52     5995.99    220.90 o 
   4  11   5       90.85       66.27     66.27 o 
   5  11   5       16.92       26.45     18.15 o 
   6  11   5        4.08       15.97     21.30 o 
   7  11   5        2.78        4.73     14.20 o 
   8  11   5       18.30       32.72     13.41 o 
   9  11   5      464.81      460.61     12.79 o 
  10  11   5      597.10      583.03     14.99 o 
  11  11   5       37.59       34.79      6.69 o 
  12  11   5      253.29      247.73     11.05 o 
 -13  12   5      664.70      710.06     10.99 o 
 -12  12   5       82.99       73.51      8.31 o 
 -11  12   5      114.54      102.93      7.43 o 
 -10  12   5      345.16      338.03     12.27 o 
  -9  12   5      166.29      194.87     11.16 o 
  -8  12   5       32.16       24.60      9.43 o 
  -7  12   5      377.31      329.54     12.79 o 
  -6  12   5       40.06       29.03      9.38 o 
  -5  12   5      113.73      105.21     11.28 o 
  -4  12   5      672.06      644.81     13.26 o 
  -3  12   5      726.76      655.82    115.97 o 
  -2  12   5      256.10      187.25     42.60 o 
  -1  12   5        6.46       10.54     12.47 o 
   0  12   5     2354.27     2217.47     93.10 o 
   1  12   5       71.95       80.33     18.93 o 
   2  12   5        3.05        6.36      8.81 o 
   3  12   5     2679.22     2629.65     28.43 o 
   4  12   5      359.43      366.11     33.14 o 
   5  12   5      767.67      807.88     25.25 o 
   6  12   5      122.20      130.96     15.78 o 
   7  12   5      645.93      667.45     23.67 o 
   8  12   5        3.67        7.89     11.05 o 
   9  12   5      149.76      151.48     14.20 o 
  10  12   5        0.66        9.47      6.69 o 
  11  12   5        3.11        4.48      4.98 o 
  12  12   5      158.24      148.32      9.47 o 
 -12  13   5       53.80       54.54      6.69 o 
 -11  13   5      166.16      171.20      8.93 o 
 -10  13   5      385.30      373.96     17.36 o 
  -9  13   5        1.94       10.98      6.84 o 
  -8  13   5        3.69        2.02      6.84 o 
  -7  13   5      423.84      390.69     15.78 o 
  -6  13   5      899.96      827.66     17.85 o 
  -5  13   5      126.53      136.19     11.68 o 
  -4  13   5      226.44      203.56     12.27 o 
  -3  13   5       10.62        7.95      7.27 o 
  -2  13   5      253.34      232.23     10.02 o 
  -1  13   5       58.11       56.80     14.20 o 
   0  13   5     1386.47     1271.90     24.46 o 
   1  13   5       42.29       24.02     13.47 o 
   2  13   5      674.70      655.23     16.15 o 
   3  13   5      424.42      387.57     13.91 o 
   4  13   5      197.35      189.47     11.16 o 
   5  13   5      108.67      133.97     16.57 o 
   6  13   5        7.56        9.69      7.17 o 
   7  13   5      268.27      265.26      9.39 o 
   8  13   5        1.70       15.04      8.31 o 
   9  13   5      251.97      263.12     10.26 o 
  10  13   5       25.64       20.91      6.42 o 
  11  13   5      307.99      328.20     11.05 o 
 -11  14   5      134.92      136.67     15.78 o 
 -10  14   5       40.38       38.13      7.81 o 
  -9  14   5       17.15        7.89     12.62 o 
  -8  14   5       12.63       14.20     14.20 o 
  -7  14   5       72.11       88.36     15.78 o 
  -6  14   5      949.03      951.85     18.93 o 
  -5  14   5       43.94       38.88      7.56 o 
  -4  14   5      283.56      314.84     13.39 o 
  -3  14   5      193.55      168.05     11.16 o 
  -2  14   5      591.42      559.07     16.57 o 
  -1  14   5     1326.96     1244.82     24.14 o 
   0  14   5      182.56      156.60      8.77 o 
   1  14   5       85.30       87.04     10.04 o 
   2  14   5      153.26      135.14     11.16 o 
   3  14   5       99.57       90.74     10.04 o 
   4  14   5       59.29       47.11      9.43 o 
   5  14   5       51.80       73.35     14.20 o 
   6  14   5      500.57      483.03     13.25 o 
   7  14   5        0.82       10.72      6.25 o 
   8  14   5        0.24        3.94      6.69 o 
   9  14   5        0.44        2.87      6.06 o 
 -10  15   5       63.85       67.59      5.31 o 
  -9  15   5      187.30      201.15      9.47 o 
  -8  15   5        6.28       11.05     12.62 o 
  -7  15   5       81.97       89.94     15.78 o 
  -6  15   5      278.96      309.27     17.36 o 
  -5  15   5      421.48      420.72     10.60 o 
  -4  15   5      233.29      214.63      9.69 o 
  -3  15   5      380.38      389.12     14.20 o 
  -2  15   5       86.67       74.16     10.56 o 
  -1  15   5       42.51       50.70      7.56 o 
   0  15   5       22.22       20.91      6.31 o 
   1  15   5        9.32       12.84      6.94 o 
   2  15   5      345.97      314.91     10.02 o 
   3  15   5      879.83      842.00     13.34 o 
   4  15   5      637.13      653.32     14.38 o 
   5  15   5       73.35       80.47     12.62 o 
   6  15   5      729.51      789.45     26.82 o 
   7  15   5        6.71       11.05      9.47 o 
   8  15   5      149.72      164.10      9.47 o 
  -9  16   5      242.11      246.15     11.05 o 
  -8  16   5      290.87      274.55     12.62 o 
  -7  16   5      224.85      244.57     14.20 o 
  -6  16   5       28.38       34.71     12.62 o 
  -5  16   5     1183.72     1185.92     16.15 o 
  -4  16   5      707.28      758.90     12.37 o 
  -3  16   5      147.06      133.47      8.10 o 
  -2  16   5      279.79      263.09      9.39 o 
  -1  16   5      519.87      604.97     11.45 o 
   0  16   5       83.86      105.41     10.04 o 
   1  16   5      394.81      417.42     12.79 o 
   2  16   5      299.24      292.34      9.11 o 
   3  16   5       83.22       85.65      8.31 o 
   4  16   5      370.60      443.39     17.36 o 
   5  16   5      314.28      391.32     15.78 o 
   6  16   5        0.08        1.58      7.89 o 
   7  16   5        1.63        6.31      6.31 o 
  -7  17   5       36.21       42.60      7.89 o 
  -6  17   5      586.75      686.38     15.78 o 
  -5  17   5       77.53       94.67     11.05 o 
  -4  17   5      250.08      290.16     13.41 o 
  -3  17   5        1.86        8.28      5.72 o 
  -2  17   5       22.53       24.99      5.29 o 
  -1  17   5      326.69      312.42     21.30 o 
   0  17   5       81.64       75.45      8.31 o 
   1  17   5      305.36      317.19     10.04 o 
   2  17   5      682.48      753.85     12.79 o 
   3  17   5      424.84      426.03     14.20 o 
   4  17   5        3.94       11.05      9.47 o 
   5  17   5       49.34       74.16      7.89 o 
  -2  18   5      450.85      456.01     12.62 o 
  -1  18   5      351.91      388.16     12.62 o 
   0  18   5       85.50       79.33      6.06 o 
   1  18   5      237.01      255.86      7.19 o 
 -18   0   6        1.97       14.20     11.05 o 
 -17   0   6      443.29      485.99     17.36 o 
 -16   0   6       75.48       82.05     14.20 o 
 -15   0   6        1.22        3.16     14.20 o 
 -14   0   6       67.77       79.50     10.56 o 
 -13   0   6      132.69      108.29     15.85 o 
 -12   0   6       41.84       50.49     71.01 o 
 -11   0   6      497.99      528.59     77.32 o 
 -10   0   6      925.65      752.65     80.47 o 
  -9   0   6       81.78       80.47     48.91 o 
  -8   0   6    21862.67    24067.57    328.20 o 
  -7   0   6     3182.05     3097.40    113.61 o 
  -6   0   6     3098.57     2818.11    100.99 o 
  -5   0   6     6412.52     7358.22    123.86 o 
  -4   0   6    11450.65    13617.37    242.21 o 
  -3   0   6     1588.40     1775.95     53.65 o 
  -2   0   6      807.33      858.37     45.76 o 
  -1   0   6       37.94       66.27     23.67 o 
   0   0   6      224.19      229.47     24.81 o 
   1   0   6      685.76      782.14     44.97 o 
   2   0   6     1693.16     1852.92     51.07 o 
   3   0   6        5.47       15.78     44.18 o 
   4   0   6     5394.15     6489.87    184.61 o 
   5   0   6      567.05      370.80     64.69 o 
   6   0   6     3595.01     3169.98    151.48 o 
   7   0   6     6070.79     6016.50    213.02 o 
   8   0   6      300.93      281.60     54.10 o 
   9   0   6       60.24       25.25     61.54 o 
  10   0   6      446.58      364.49     86.78 o 
  11   0   6       85.23       90.13     17.05 o 
  12   0   6     1180.94     1050.88     28.40 o 
  13   0   6       90.92       80.47     17.36 o 
  14   0   6       66.55       31.56     14.20 o 
  15   0   6       18.66       34.71     17.36 o 
 -18   1   6       72.82       86.00      7.81 o 
 -17   1   6      109.39      139.14     10.04 o 
 -16   1   6        4.54       10.77      9.43 o 
 -15   1   6      290.44      320.51     13.39 o 
 -14   1   6      183.65      180.70      8.07 o 
 -13   1   6      679.85      701.45      9.83 o 
 -12   1   6     1353.10     1262.81     79.22 o 
 -11   1   6      328.34      296.34     45.18 o 
 -10   1   6      811.65      672.86     55.65 o 
  -9   1   6     5656.05     5654.88    124.90 o 
  -8   1   6     7844.11     8707.59    221.69 o 
  -7   1   6     9882.94    10296.69    430.76 o 
  -6   1   6    51222.34    57062.08    306.44 o 
  -5   1   6    24523.29    25487.51    196.09 o 
  -4   1   6    21816.47    28029.69    679.44 o 
  -3   1   6     9805.63    12485.67    115.44 o 
  -2   1   6     1540.33     2031.24     58.88 o 
  -1   1   6    14197.40    15410.85    108.32 o 
   0   1   6    11894.23    13704.88     97.78 o 
   1   1   6       35.28       73.97     14.67 o 
   2   1   6     3803.16     3670.81     62.07 o 
   3   1   6      857.76      873.85     24.33 o 
   4   1   6      167.70      400.76     32.25 o 
   5   1   6    20032.71    19453.29    438.65 o 
   6   1   6     4609.99     4418.86    123.25 o 
   7   1   6      438.77      458.54     54.67 o 
   8   1   6      936.83      665.14     52.64 o 
   9   1   6     8196.89     6940.42    355.03 o 
  10   1   6      431.65      387.84     58.02 o 
  11   1   6     1938.94     1778.34     33.70 o 
  12   1   6     1012.04      889.93     28.40 o 
  13   1   6      113.94      119.92     18.93 o 
  14   1   6       78.51       70.56     11.29 o 
  15   1   6       43.84       53.36     12.27 o 
 -18   2   6      113.93      122.17      7.19 o 
 -17   2   6      177.89      201.69     10.56 o 
 -16   2   6      569.56      569.75     21.30 o 
 -15   2   6        7.43        6.81     10.56 o 
 -14   2   6       60.61       64.10     11.02 o 
 -13   2   6      125.58      131.82      6.19 o 
 -12   2   6      708.50      680.07     93.10 o 
 -11   2   6      224.87      242.05     45.09 o 
 -10   2   6     5493.18     5537.54    131.43 o 
  -9   2   6      363.02      438.37     45.58 o 
  -8   2   6      297.43      279.48     36.15 o 
  -7   2   6     2621.56     2683.19     75.01 o 
  -6   2   6     2053.38     2002.44     62.00 o 
  -5   2   6     4925.03     5664.46    145.17 o 
  -4   2   6     1352.09     1435.35     59.01 o 
  -3   2   6     1173.11     1810.16     39.09 o 
  -2   2   6     2544.80     3057.99    203.84 o 
  -1   2   6        5.32       11.52     15.11 o 
   0   2   6        7.80       16.24     12.35 o 
   1   2   6      231.62      265.73     15.89 o 
   2   2   6        7.56       13.40     12.26 o 
   3   2   6      186.47       79.13     16.56 o 
   4   2   6      586.52      641.40     38.97 o 
   5   2   6      319.62      198.46     29.40 o 
   6   2   6     3594.34     3212.73    104.86 o 
   7   2   6     4960.75     4763.73    105.84 o 
   8   2   6       63.62       13.99     43.95 o 
   9   2   6     1212.67      965.67     75.16 o 
  10   2   6     1213.79     1046.30     82.47 o 
  11   2   6     1010.92      926.36     48.01 o 
  12   2   6     2453.63     2390.50     41.03 o 
  13   2   6        2.80       -4.73     17.36 o 
  14   2   6      249.12      236.43     14.07 o 
  15   2   6        0.63       10.05     10.56 o 
 -17   3   6        1.19       11.89      8.31 o 
 -16   3   6      232.94      238.26     11.68 o 
 -15   3   6       23.21       24.37      8.10 o 
 -14   3   6       21.45       27.26      6.82 o 
 -13   3   6     1951.27     1939.96     23.60 o 
 -12   3   6      129.03       72.58     64.69 o 
 -11   3   6        0.99       15.78     58.38 o 
 -10   3   6      426.25      377.12     71.01 o 
  -9   3   6     3208.20     3311.99    146.74 o 
  -8   3   6     1810.56     2136.46    113.61 o 
  -7   3   6     1537.14     1735.68     94.67 o 
  -6   3   6     9497.64     9390.03    197.24 o 
  -5   3   6     1433.27     1410.63     78.89 o 
  -4   3   6      267.38      298.22     45.76 o 
  -3   3   6    12772.55    13919.60    218.54 o 
  -2   3   6    15631.39    17308.16    157.73 o 
  -1   3   6        3.97       21.26     12.44 o 
   0   3   6     2750.96     3207.27     49.42 o 
   1   3   6     8745.47     8451.57    173.57 o 
   2   3   6    17481.01    20338.86    272.19 o 
   3   3   6      117.18       73.33     28.44 o 
   4   3   6    27742.13    30911.42    891.51 o 
   5   3   6     1254.95      986.02     56.38 o 
   6   3   6     4141.09     3865.13    205.91 o 
   7   3   6      962.12     1013.01     72.89 o 
   8   3   6     3984.13     3554.99    160.94 o 
   9   3   6     2867.16     2492.61    108.07 o 
  10   3   6      605.68      521.22     21.86 o 
  11   3   6      144.65      126.23     18.93 o 
  12   3   6      230.75      213.02     22.09 o 
  13   3   6     1342.16     1171.75    101.77 o 
  14   3   6       89.43       93.77     13.91 o 
  15   3   6      313.30      296.93     11.68 o 
 -17   4   6       45.22       43.52      9.47 o 
 -16   4   6        9.73       10.35      8.72 o 
 -15   4   6       91.03      104.80      8.69 o 
 -14   4   6      462.02      491.03     10.26 o 
 -13   4   6       17.51       19.32      6.88 o 
 -12   4   6      453.96      449.24     11.59 o 
 -11   4   6     2800.42     2639.81    154.63 o 
 -10   4   6      514.73      525.44     75.74 o 
  -9   4   6     2197.61     2071.77    123.08 o 
  -8   4   6     4970.95     5355.03    262.72 o 
  -7   4   6      558.54      646.94     67.85 o 
  -6   4   6      120.66       50.49     42.60 o 
  -5   4   6     2684.60     2876.50    113.61 o 
  -4   4   6     2719.65     3136.21     92.31 o 
  -3   4   6     7027.97     7922.80     91.42 o 
  -2   4   6     2469.62     2627.62     67.64 o 
  -1   4   6      694.84      662.58     27.00 o 
   0   4   6     1312.16     1316.24     49.64 o 
   1   4   6       23.05       31.48     19.90 o 
   2   4   6       35.42       94.03     23.67 o 
   3   4   6    11075.97    11952.90    162.79 o 
   4   4   6     4417.77     5120.56    160.94 o 
   5   4   6      123.17       86.93     30.30 o 
   6   4   6     5560.22     4987.71     99.95 o 
   7   4   6      707.11      700.63     46.47 o 
   8   4   6      201.01      207.31     42.60 o 
   9   4   6      477.92      388.12     53.08 o 
  10   4   6      992.09      892.78     17.89 o 
  11   4   6        0.74        1.58     17.36 o 
  12   4   6      675.21      642.20     25.25 o 
  13   4   6     1107.32      909.73     73.11 o 
  14   4   6        1.24        8.68      7.85 o 
  15   4   6       67.13       69.75      7.81 o 
 -17   5   6       35.44       55.23     11.05 o 
 -16   5   6      211.76      198.30     10.56 o 
 -15   5   6       11.95       14.43      6.48 o 
 -14   5   6       30.91       39.17      7.10 o 
 -13   5   6     1317.26     1299.04     17.31 o 
 -12   5   6      385.67      378.13      9.65 o 
 -11   5   6      156.16       71.01     64.69 o 
 -10   5   6      221.98      186.19     66.27 o 
  -9   5   6     2496.53     2453.62    138.85 o 
  -8   5   6      479.39      483.42     47.94 o 
  -7   5   6        0.00       -6.31     41.03 o 
  -6   5   6     8210.88     8738.36    206.70 o 
  -5   5   6       82.68       59.96     34.71 o 
  -4   5   6      296.97      346.11     37.89 o 
  -3   5   6     9483.95     9653.52    222.48 o 
  -2   5   6     6360.62     5807.18     83.67 o 
  -1   5   6     1541.11     1827.34     50.53 o 
   0   5   6     3150.36     3592.58    133.33 o 
   1   5   6    27912.38    30699.77   1016.16 o 
   2   5   6      705.34      669.72     44.06 o 
   3   5   6     1583.89     1553.38     65.26 o 
   4   5   6    21031.72    23368.14    373.96 o 
   5   5   6       92.36       90.14     25.27 o 
   6   5   6     1425.99     1152.92     53.06 o 
   7   5   6      822.79      660.86     54.64 o 
   8   5   6     1723.22     1596.34     79.72 o 
   9   5   6      737.64      568.04     83.63 o 
  10   5   6        8.06        0.44      9.27 o 
  11   5   6      803.94      726.53     17.05 o 
  12   5   6     1193.80      892.41     97.04 o 
  13   5   6       23.59       29.50      8.57 o 
  14   5   6      138.06      142.32      9.86 o 
 -17   6   6      164.13      157.79     11.05 o 
 -16   6   6      119.07      130.96     14.20 o 
 -15   6   6      104.46      107.03      8.47 o 
 -14   6   6      855.27      865.64     14.25 o 
 -13   6   6      211.46      226.59     10.02 o 
 -12   6   6      242.03      224.72      8.64 o 
 -11   6   6      666.37      605.91     93.10 o 
 -10   6   6     2059.72     2218.51    140.43 o 
  -9   6   6       61.65       67.49     41.30 o 
  -8   6   6     3548.15     3766.00    126.23 o 
  -7   6   6        3.19       22.69     78.89 o 
  -6   6   6     1740.11     1970.79    108.87 o 
  -5   6   6     2702.73     2948.99     90.68 o 
  -4   6   6     2347.29     2286.80     79.01 o 
  -3   6   6     8851.39     8744.79    142.64 o 
  -2   6   6      233.66      240.61     26.47 o 
  -1   6   6     2615.45     2514.61     61.70 o 
   0   6   6     5241.89     4523.81    138.85 o 
   1   6   6     1100.29     1514.20    120.71 o 
   2   6   6     5161.12     5751.60    205.13 o 
   3   6   6     7069.99     6941.41    175.93 o 
   4   6   6       94.54       71.29     33.42 o 
   5   6   6       46.77       69.43     36.82 o 
   6   6   6     1283.82     1434.30    107.30 o 
   7   6   6     1417.79     1345.94    107.30 o 
   8   6   6      427.85      495.46     78.89 o 
   9   6   6      430.12      402.77     14.38 o 
  10   6   6       80.24       84.51     10.50 o 
  11   6   6       59.54       59.76     10.21 o 
  12   6   6       49.78       64.69     14.20 o 
  13   6   6     1057.09     1000.38     23.67 o 
  14   6   6      376.10      373.96     14.20 o 
 -16   7   6       57.90       64.69     11.05 o 
 -15   7   6      310.20      327.77      9.39 o 
 -14   7   6        1.32       12.31      7.86 o 
 -13   7   6       28.02       31.45      8.47 o 
 -12   7   6       57.81       56.52      7.46 o 
 -11   7   6       21.74       22.80      8.16 o 
 -10   7   6      366.50      290.33     77.32 o 
  -9   7   6     1532.19     1433.96     82.56 o 
  -8   7   6       19.48       21.27     38.48 o 
  -7   7   6      681.08      689.58     74.16 o 
  -6   7   6      668.32      967.25     83.63 o 
  -5   7   6     8622.52     9784.67    730.56 o 
  -4   7   6      311.71      386.75     43.81 o 
  -3   7   6      969.44      820.28     53.90 o 
  -2   7   6     8210.48     8415.23    190.14 o 
  -1   7   6      189.59      233.73     34.10 o 
   0   7   6     4083.87     3905.28    137.28 o 
   1   7   6        3.24       20.51     37.87 o 
   2   7   6     7128.07     7015.30    197.24 o 
   3   7   6     1525.11     1708.42     73.07 o 
   4   7   6      330.85      284.49     42.95 o 
   5   7   6     1343.64     1334.90    104.14 o 
   6   7   6      422.66      359.76     67.85 o 
   7   7   6     1050.02      878.89     97.83 o 
   8   7   6      212.48      247.73     67.85 o 
   9   7   6      102.92      104.05     14.03 o 
  10   7   6     1919.38     1620.49     33.14 o 
  11   7   6        0.38        9.47     11.05 o 
  12   7   6       30.18       26.82     12.62 o 
  13   7   6      109.15       93.10     12.62 o 
  14   7   6      262.98      298.22     12.62 o 
 -15   8   6       42.78       51.38      6.64 o 
 -14   8   6      242.92      261.92     14.50 o 
 -13   8   6      217.44      215.35      9.61 o 
 -12   8   6      865.90      816.61     17.99 o 
 -11   8   6      420.00      386.26     16.07 o 
 -10   8   6     1963.79     1907.31     41.45 o 
  -9   8   6     3954.41     3857.74    204.34 o 
  -8   8   6     1515.32     1399.44    194.87 o 
  -7   8   6     1881.72     1847.76    134.91 o 
  -6   8   6      415.43      443.48     49.57 o 
  -5   8   6      937.92      708.47     85.21 o 
  -4   8   6     5272.11     4650.46     55.23 o 
  -3   8   6     8413.53     8448.03    243.00 o 
  -2   8   6       81.56       41.03     55.23 o 
  -1   8   6     3217.39     2693.48    180.67 o 
   0   8   6     8286.07     7558.10    200.39 o 
   1   8   6     1495.49     1287.56     93.10 o 
   2   8   6     4296.40     3856.37    157.79 o 
   3   8   6     7836.86     7168.36    216.17 o 
   4   8   6    10821.04    10218.42    268.24 o 
   5   8   6       95.83        6.31     53.65 o 
   6   8   6       45.40       83.63     56.80 o 
   7   8   6       29.79       55.23     66.27 o 
   8   8   6        5.38        9.75     12.44 o 
   9   8   6       80.72       80.47     14.20 o 
  10   8   6       86.74       72.58     12.62 o 
  11   8   6      436.97      394.38     16.57 o 
  12   8   6       27.06       29.98     12.62 o 
  13   8   6       45.00       56.80     11.05 o 
  14   8   6      816.87      848.91     15.78 o 
 -15   9   6      304.63      306.11     15.78 o 
 -14   9   6       69.42       79.48      9.43 o 
 -13   9   6       13.79       10.30      9.43 o 
 -12   9   6      615.86      587.82     11.40 o 
 -11   9   6      986.45      903.35     14.52 o 
 -10   9   6      169.02      151.51      9.11 o 
  -9   9   6      329.97      322.55     10.21 o 
  -8   9   6      667.29      673.76     96.25 o 
  -7   9   6      755.74      659.56     97.83 o 
  -6   9   6      575.84      624.84     91.52 o 
  -5   9   6        1.96       16.02      9.47 o 
  -4   9   6       89.20      114.46     10.89 o 
  -3   9   6       27.42       20.09      7.74 o 
  -2   9   6      123.51       95.98     10.84 o 
  -1   9   6      540.38      470.21     75.74 o 
   0   9   6     5230.89     4609.28    130.18 o 
   1   9   6     1561.86     1409.06    102.56 o 
   2   9   6     8840.98     8634.22    241.42 o 
   3   9   6     8269.32     7206.23    227.22 o 
   4   9   6     1121.16      935.69     99.41 o 
   5   9   6      657.61      632.73     86.78 o 
   6   9   6      180.16      157.79     66.27 o 
   7   9   6     3304.77     3175.51     98.62 o 
   8   9   6     1536.89     1383.81     31.56 o 
   9   9   6        1.25       -1.58     11.05 o 
  10   9   6      725.78      688.97     15.03 o 
  11   9   6     2298.06     2178.71     51.28 o 
  12   9   6      508.07      500.19     17.36 o 
  13   9   6        2.81        4.73      7.89 o 
 -14  10   6        5.15       20.51     12.62 o 
 -13  10   6       31.53       34.85      6.84 o 
 -12  10   6      784.71      733.02     11.34 o 
 -11  10   6     1446.95     1402.60     16.59 o 
 -10  10   6      335.65      314.19     13.81 o 
  -9  10   6     1268.77     1179.80     15.87 o 
  -8  10   6     1676.45     1412.61     20.81 o 
  -7  10   6     1379.27     1041.41    112.03 o 
  -6  10   6       19.31      -20.51     69.43 o 
  -5  10   6     2337.23     2101.95     33.14 o 
  -4  10   6    10697.32    10091.88     64.59 o 
  -3  10   6     2312.47     2249.23     48.98 o 
  -2  10   6       89.72      100.67     13.83 o 
  -1  10   6    10908.94    10806.98    290.33 o 
   0  10   6     9378.56     8851.29    175.89 o 
   1  10   6     2862.75     2564.07    138.85 o 
   2  10   6     4019.58     3769.58    167.26 o 
   3  10   6     3053.20     2687.15    148.32 o 
   4  10   6     2729.05     2363.68    143.59 o 
   5  10   6      425.65      340.82     78.89 o 
   6  10   6     2110.22     2023.83     41.81 o 
   7  10   6      392.92      375.54     20.51 o 
   8  10   6       44.08       14.20     12.62 o 
   9  10   6       11.49        3.94      7.81 o 
  10  10   6      569.58      586.39     13.91 o 
  11  10   6      394.71      366.94     11.16 o 
  12  10   6      360.74      399.21     14.20 o 
  13  10   6       30.61       26.82      6.31 o 
 -14  11   6      425.21      459.17     15.78 o 
 -13  11   6       82.40       85.75      8.31 o 
 -12  11   6        0.16        2.46      6.84 o 
 -11  11   6      478.15      461.68     10.86 o 
 -10  11   6      329.71      291.46      9.69 o 
  -9  11   6      470.00      437.88     14.50 o 
  -8  11   6      651.75      634.31     15.62 o 
  -7  11   6      902.07      816.11     20.54 o 
  -6  11   6      144.01       67.85     75.74 o 
  -5  11   6       47.04       27.39     34.71 o 
  -4  11   6       43.45       42.74     15.65 o 
  -3  11   6       72.91       62.51     12.27 o 
  -2  11   6     1047.40     1027.35     47.57 o 
  -1  11   6     1098.01     1079.98     25.08 o 
   0  11   6      288.98      322.10     16.92 o 
   1  11   6     1514.10     1480.16     85.22 o 
   2  11   6    15311.59    13511.48    318.73 o 
   3  11   6     4780.84     4263.46    187.77 o 
   4  11   6      173.73      191.25     78.11 o 
   5  11   6      939.32      943.08     27.37 o 
   6  11   6        0.77        7.89     12.62 o 
   7  11   6        1.20        3.16     14.20 o 
   8  11   6     1303.48     1200.94     18.87 o 
   9  11   6       57.86       76.60      8.93 o 
  10  11   6      208.72      215.41     10.04 o 
  11  11   6      999.45     1040.19     26.04 o 
  12  11   6       29.96       34.71      7.89 o 
 -13  12   6       48.71       47.88      7.19 o 
 -12  12   6        5.50        5.58      8.31 o 
 -11  12   6      749.57      752.71     12.43 o 
 -10  12   6       92.13      105.56     10.56 o 
  -9  12   6       46.73       49.39      9.43 o 
  -8  12   6     1514.72     1406.08     20.62 o 
  -7  12   6      759.31      728.20     16.74 o 
  -6  12   6       48.47       52.49      6.47 o 
  -5  12   6      964.62      873.89     17.62 o 
  -4  12   6     2046.20     1834.61     24.60 o 
  -3  12   6       30.86       26.61     12.47 o 
  -2  12   6      222.48      228.88     26.43 o 
  -1  12   6     5026.19     4840.16     72.58 o 
   0  12   6      347.18      335.74     18.50 o 
   1  12   6      110.39      109.90     25.53 o 
   2  12   6      194.59      177.97     19.13 o 
   3  12   6     4161.82     4125.76    153.06 o 
   4  12   6      709.25      732.14     25.25 o 
   5  12   6      402.65      448.12     20.51 o 
   6  12   6     2690.51     2702.93     42.60 o 
   7  12   6      738.24      756.03     17.27 o 
   8  12   6      633.65      635.89     20.51 o 
   9  12   6       36.14       44.18     11.05 o 
  10  12   6     1164.17     1254.92     15.03 o 
  11  12   6       54.96       60.14      4.81 o 
 -12  13   6      261.80      264.22      8.31 o 
 -11  13   6      227.14      219.41     16.57 o 
 -10  13   6      161.79      157.31      9.43 o 
  -9  13   6       66.02       59.20      7.17 o 
  -8  13   6       38.52       44.02      7.00 o 
  -7  13   6      528.11      481.37      9.42 o 
  -6  13   6      628.20      557.79     15.62 o 
  -5  13   6       20.91       28.75      9.86 o 
  -4  13   6       11.37       14.29      9.43 o 
  -3  13   6      137.99      122.45      8.77 o 
  -2  13   6      616.73      572.90     15.03 o 
  -1  13   6     1298.45     1179.06     35.99 o 
   0  13   6        1.20        3.94      8.93 o 
   1  13   6       74.47       75.09      8.10 o 
   2  13   6       32.93       24.50      9.43 o 
   3  13   6      494.19      486.86     20.51 o 
   4  13   6      376.03      349.06     13.39 o 
   5  13   6        1.36       13.41      8.93 o 
   6  13   6      105.95      112.35      9.86 o 
   7  13   6      616.43      550.24     13.91 o 
   8  13   6       19.65       30.27      7.81 o 
   9  13   6       10.61       10.68      7.19 o 
  10  13   6      192.09      183.01      7.19 o 
 -11  14   6      489.56      535.22     10.71 o 
 -10  14   6      237.64      233.91     10.04 o 
  -9  14   6       17.70       17.36      7.57 o 
  -8  14   6     1020.97     1090.32     25.25 o 
  -7  14   6      739.91      670.29     15.03 o 
  -6  14   6      135.58      139.34     10.56 o 
  -5  14   6     2214.76     2096.52     24.94 o 
  -4  14   6      353.83      336.93     13.39 o 
  -3  14   6     2210.25     2242.18     39.45 o 
  -2  14   6       38.27       38.40      8.20 o 
  -1  14   6      539.30      515.09     12.48 o 
   0  14   6     4075.59     3836.33     34.70 o 
   1  14   6     1546.84     1528.61     21.74 o 
   2  14   6      374.83      324.19     12.79 o 
   3  14   6     1191.86     1101.51     18.97 o 
   4  14   6     1414.37     1484.74     21.30 o 
   5  14   6       14.40       11.99      8.31 o 
   6  14   6     1518.14     1584.20     29.98 o 
   7  14   6      989.90     1022.47     22.09 o 
   8  14   6      369.58      372.47      9.43 o 
   9  14   6        7.56        7.10      5.58 o 
 -10  15   6      181.83      175.92      5.72 o 
  -9  15   6       10.91       17.11      7.19 o 
  -8  15   6       25.49       28.61      8.31 o 
  -7  15   6       87.58       66.27     14.20 o 
  -6  15   6      487.97      462.56     32.35 o 
  -5  15   6      547.40      553.49     11.84 o 
  -4  15   6        3.88        7.96      6.94 o 
  -3  15   6        0.72       14.85      9.43 o 
  -2  15   6      293.01      295.59      9.94 o 
  -1  15   6      306.37      291.54      8.86 o 
   0  15   6       44.65       38.65      6.48 o 
   1  15   6        9.91        8.42      7.29 o 
   2  15   6        5.50       12.21      6.64 o 
   3  15   6      957.51      980.18     20.01 o 
   4  15   6       62.79       76.24      8.31 o 
   5  15   6      306.53      347.14     15.78 o 
   6  15   6        4.68       11.05      9.47 o 
   7  15   6      251.85      261.93     12.62 o 
   8  15   6       80.72       97.83      7.89 o 
  -9  16   6      217.22      214.59      9.47 o 
  -8  16   6       43.70       59.96      9.47 o 
  -7  16   6      436.81      484.41     15.78 o 
  -6  16   6        7.88       12.62     11.05 o 
  -5  16   6       90.86      132.08      9.43 o 
  -4  16   6      425.33      470.13      9.94 o 
  -3  16   6      808.03      888.53     13.28 o 
  -2  16   6       95.67      126.33      8.10 o 
  -1  16   6      178.48      195.40      9.24 o 
   0  16   6      452.08      440.44     12.79 o 
   1  16   6      169.77      156.54      7.86 o 
   2  16   6      181.27      199.98     10.04 o 
   3  16   6      145.84      149.97      8.93 o 
   4  16   6      234.63      235.11     14.20 o 
   5  16   6      158.77      184.83      8.31 o 
   6  16   6      664.01      687.96     15.78 o 
  -7  17   6       45.40       53.65      7.89 o 
  -6  17   6      137.38      134.12     11.05 o 
  -5  17   6      248.47      298.22     12.62 o 
  -4  17   6       68.04       83.63     11.05 o 
  -3  17   6       49.75       50.38      6.02 o 
  -2  17   6      131.97      128.53      5.92 o 
  -1  17   6      216.91      210.22      6.24 o 
   0  17   6        2.42        6.31      6.69 o 
   1  17   6        0.13        3.94      6.69 o 
   2  17   6      181.02      190.98      7.81 o 
   3  17   6      221.02      218.24     23.67 o 
   4  17   6        1.35        7.89      7.89 o 
  -1  18   6      251.44      244.57      9.47 o 
 -18   1   7       11.49       19.54      7.19 o 
 -17   1   7       11.83       27.14      8.31 o 
 -16   1   7       37.41       49.92     14.20 o 
 -15   1   7       12.06       17.25      8.53 o 
 -14   1   7       34.22       36.37      7.10 o 
 -13   1   7       16.73       15.15      6.65 o 
 -12   1   7       50.85        3.16     52.78 o 
 -11   1   7       64.71       38.47     43.81 o 
 -10   1   7     1479.95     1351.84     71.80 o 
  -9   1   7     1313.01     1378.49     68.03 o 
  -8   1   7    57615.34    63763.06    382.98 o 
  -7   1   7     5473.79     5555.25    110.45 o 
  -6   1   7      353.73      451.60     39.00 o 
  -5   1   7     5400.81     5933.76    100.34 o 
  -4   1   7      238.49      295.85     28.82 o 
  -3   1   7     7042.05     9572.07    387.46 o 
  -2   1   7       22.97       46.67     12.98 o 
  -1   1   7     3184.04     3740.25     45.70 o 
   0   1   7     1686.01     1812.17     33.44 o 
   1   1   7      451.32      489.40     22.77 o 
   2   1   7    12881.01    14203.73    178.78 o 
   3   1   7     2404.91     2701.19     89.94 o 
   4   1   7      312.23      302.93     45.18 o 
   5   1   7     1343.13     1396.18     75.85 o 
   6   1   7      258.86      204.30     45.70 o 
   7   1   7       87.10       86.48     46.82 o 
   8   1   7       20.52       19.76     40.46 o 
   9   1   7     1758.66     1566.80     91.49 o 
  10   1   7      255.40      234.47     11.33 o 
  11   1   7        9.91       12.07      8.31 o 
  12   1   7       63.75       50.49     17.36 o 
  13   1   7       52.79       47.79     11.48 o 
  14   1   7        2.10        9.47     13.39 o 
  15   1   7       34.45       44.72     10.04 o 
 -18   2   7       21.12       22.09     11.05 o 
 -17   2   7      154.24      149.43      9.43 o 
 -16   2   7       13.05       12.16      9.43 o 
 -15   2   7      402.73      414.06     12.80 o 
 -14   2   7       27.07       25.72      6.88 o 
 -13   2   7        9.04       10.21      5.75 o 
 -12   2   7       28.85        3.16     72.58 o 
 -11   2   7        0.75      -22.09     55.23 o 
 -10   2   7      113.53       79.68     40.17 o 
  -9   2   7       34.97       49.27     34.53 o 
  -8   2   7      946.62     1057.24     57.06 o 
  -7   2   7        1.23        0.46     26.50 o 
  -6   2   7       90.47       77.51     26.16 o 
  -5   2   7     2637.99     2861.64     71.44 o 
  -4   2   7     6971.87     9113.41    778.69 o 
  -3   2   7      144.12      175.43     27.18 o 
  -2   2   7       82.05      103.81     20.89 o 
  -1   2   7     1921.38     1928.96     64.15 o 
   0   2   7       59.39      135.77     17.28 o 
   1   2   7       16.67       45.83     15.33 o 
   2   2   7       63.16       87.18     14.77 o 
   3   2   7    18436.39    20934.34    474.95 o 
   4   2   7     1142.31     1303.84     92.72 o 
   5   2   7     4825.67     4619.22    163.31 o 
   6   2   7     4141.26     4237.40     96.09 o 
   7   2   7      975.68      724.69     92.31 o 
   8   2   7     3735.19     3512.33    193.29 o 
   9   2   7        6.24        4.98     52.78 o 
  10   2   7      374.61      346.25     26.65 o 
  11   2   7        0.79        4.08      8.31 o 
  12   2   7      495.53      441.81     23.67 o 
  13   2   7      146.41      127.02     12.05 o 
  14   2   7       65.08       80.03     13.39 o 
  15   2   7        1.61        6.31      8.93 o 
 -18   3   7       51.10       64.69     11.05 o 
 -17   3   7       10.02       18.41      8.31 o 
 -16   3   7      258.62      251.92     11.68 o 
 -15   3   7        5.05       13.86      7.35 o 
 -14   3   7      125.96      146.55      7.46 o 
 -13   3   7        0.09        8.54      6.02 o 
 -12   3   7        0.63        3.16     69.43 o 
 -11   3   7       80.66      102.56     63.12 o 
 -10   3   7      926.88      905.71     91.52 o 
  -9   3   7      273.81      186.19     59.96 o 
  -8   3   7       73.92       53.65     45.76 o 
  -7   3   7      208.93      146.74     47.34 o 
  -6   3   7     1569.02     1880.85     97.83 o 
  -5   3   7     2369.33     2395.24    104.14 o 
  -4   3   7       46.93      126.23     41.03 o 
  -3   3   7      120.88      145.81     22.74 o 
  -2   3   7      554.84      566.40     30.56 o 
  -1   3   7     2336.40     2574.14     60.58 o 
   0   3   7     4980.48     5223.66     76.30 o 
   1   3   7       44.13        5.75     15.77 o 
   2   3   7     1844.39     1359.15     60.81 o 
   3   3   7     8560.58    10086.23    152.90 o 
   4   3   7      276.06      330.78     35.94 o 
   5   3   7     3950.02     3865.74    134.28 o 
   6   3   7      983.77      915.23     61.41 o 
   7   3   7      327.71      398.89     40.84 o 
   8   3   7     1211.16      989.34     96.25 o 
   9   3   7     3787.00     3211.22    210.65 o 
  10   3   7      176.16      157.95     10.37 o 
  11   3   7      144.98      116.16     13.41 o 
  12   3   7      655.19      517.55     25.25 o 
  13   3   7       94.10       83.98      9.67 o 
  14   3   7      151.12      155.15     12.79 o 
  15   3   7      277.44      303.84      9.43 o 
 -17   4   7        6.66        5.64     10.26 o 
 -16   4   7      173.24      176.02     18.93 o 
 -15   4   7      246.84      281.86      9.61 o 
 -14   4   7       20.74       33.09      6.88 o 
 -13   4   7      278.57      290.74      9.05 o 
 -12   4   7      327.87      325.92      8.12 o 
 -11   4   7        1.14      -11.05     64.69 o 
 -10   4   7      252.56      252.46     61.54 o 
  -9   4   7      663.30      628.00     78.89 o 
  -8   4   7      850.86      848.91     83.63 o 
  -7   4   7     2257.21     2469.40    118.34 o 
  -6   4   7      376.30      332.94     53.65 o 
  -5   4   7     3542.03     3693.84    132.54 o 
  -4   4   7     8669.18     9417.39    142.80 o 
  -3   4   7     1868.00     2161.62     70.84 o 
  -2   4   7     6980.73     7438.75     95.33 o 
  -1   4   7     4058.89     4271.25     62.57 o 
   0   4   7    10155.76    11056.26    117.25 o 
   1   4   7        1.86        7.11     22.75 o 
   2   4   7     1133.43     1290.64     50.97 o 
   3   4   7     2747.68     2399.35     99.53 o 
   4   4   7     8140.42     9306.48    158.75 o 
   5   4   7       66.02      163.49     36.38 o 
   6   4   7      730.90      728.43     46.59 o 
   7   4   7      317.52      301.92     37.05 o 
   8   4   7      554.56      481.26     74.16 o 
   9   4   7       39.36       84.43     57.22 o 
  10   4   7     1216.93     1111.41     25.15 o 
  11   4   7     1310.14     1159.03     32.35 o 
  12   4   7      114.28      107.13     11.77 o 
  13   4   7      178.58      148.57      9.94 o 
  14   4   7       25.89       25.47      6.89 o 
 -17   5   7       14.71       28.40     11.05 o 
 -16   5   7      300.76      302.96     17.36 o 
 -15   5   7       20.94       27.16      7.77 o 
 -14   5   7       51.93       70.90     10.02 o 
 -13   5   7       37.04       38.89      8.20 o 
 -12   5   7      201.26      183.58      7.56 o 
 -11   5   7      606.99      523.86     86.78 o 
 -10   5   7      213.54      205.13     71.01 o 
  -9   5   7      780.46      823.66     89.94 o 
  -8   5   7       40.66       60.27     36.62 o 
  -7   5   7       62.35       50.49     39.45 o 
  -6   5   7     4088.49     4451.23    156.21 o 
  -5   5   7      103.11      146.74     48.91 o 
  -4   5   7        4.16       19.09     28.43 o 
  -3   5   7     8434.63     9481.71    152.27 o 
  -2   5   7     7491.04     8152.95    123.85 o 
  -1   5   7     1335.32     1427.70     48.28 o 
   0   5   7     6437.94     6955.73    159.64 o 
   1   5   7    13907.62    15674.97    188.56 o 
   2   5   7     6693.55     6912.61    128.86 o 
   3   5   7     1027.87      779.93     53.52 o 
   4   5   7       30.17       33.87     33.25 o 
   5   5   7     3628.08     3516.19    107.56 o 
   6   5   7     1092.91     1142.23     54.68 o 
   7   5   7      549.38      567.04     52.40 o 
   8   5   7     1098.64     1027.77     66.83 o 
   9   5   7     1072.55      928.89     37.31 o 
  10   5   7     1321.49     1109.97     28.40 o 
  11   5   7       55.70       54.54     11.51 o 
  12   5   7      184.05      172.02     14.50 o 
  13   5   7       34.34       48.02      8.10 o 
  14   5   7       87.70       75.74      9.47 o 
 -17   6   7       13.75       18.93      9.47 o 
 -16   6   7      808.59      822.08     20.51 o 
 -15   6   7        0.60        6.18      7.17 o 
 -14   6   7        2.62       20.26      7.86 o 
 -13   6   7      350.64      350.47     10.93 o 
 -12   6   7      746.99      701.15     12.21 o 
 -11   6   7       39.01       44.35     15.21 o 
 -10   6   7       83.58       80.47     66.27 o 
  -9   6   7     1559.13     1531.43    101.77 o 
  -8   6   7     2200.01     2327.81    138.85 o 
  -7   6   7     3259.56     3496.61    148.32 o 
  -6   6   7      294.55      394.47     67.85 o 
  -5   6   7      307.33      235.98     40.17 o 
  -4   6   7     9191.38    10103.80    165.21 o 
  -3   6   7     3459.21     3537.70     99.48 o 
  -2   6   7     4005.21     3813.17     76.99 o 
  -1   6   7     5104.81     5122.77    122.29 o 
   0   6   7     2809.48     2456.33    101.77 o 
   1   6   7      419.74      699.34     73.37 o 
   2   6   7      628.55      591.58     46.86 o 
   3   6   7     3309.60     3216.96     98.17 o 
   4   6   7     2153.94     1851.68     80.31 o 
   5   6   7       12.78       35.72     36.37 o 
   6   6   7      322.45      274.55     64.69 o 
   7   6   7     2017.98     1838.24    123.08 o 
   8   6   7     1829.93     1801.95    126.23 o 
   9   6   7      396.06      353.45     17.36 o 
  10   6   7      926.91      820.50     23.67 o 
  11   6   7      367.62      353.45     17.36 o 
  12   6   7        1.54        3.16     12.62 o 
  13   6   7        6.59       15.78     11.05 o 
  14   6   7      177.83      165.68     11.05 o 
 -16   7   7       75.03       82.05     11.05 o 
 -15   7   7       29.49       38.32      7.56 o 
 -14   7   7       35.79       43.67      8.20 o 
 -13   7   7       13.66       21.27      7.86 o 
 -12   7   7       50.87       44.37      7.46 o 
 -11   7   7      363.33      326.40     16.23 o 
 -10   7   7     1728.16     1601.56    126.23 o 
  -9   7   7      578.29      561.66     61.86 o 
  -8   7   7      379.70      405.27     63.90 o 
  -7   7   7      176.58      146.87     44.18 o 
  -6   7   7     8133.27     9244.86    236.68 o 
  -5   7   7     1966.79     2229.72    102.56 o 
  -4   7   7     2577.43     2654.16     93.45 o 
  -3   7   7     9007.20    10085.30    168.70 o 
  -2   7   7     3119.76     3150.90    104.93 o 
  -1   7   7     6367.61     6176.32    133.33 o 
   0   7   7     1245.76     1331.88     66.67 o 
   1   7   7      248.22      274.55     53.65 o 
   2   7   7     4267.43     3932.10    153.06 o 
   3   7   7     4637.56     4598.73    120.71 o 
   4   7   7        9.90       28.04     35.94 o 
   5   7   7    10540.27     9642.49    263.51 o 
   6   7   7     2677.71     2384.19    140.43 o 
   7   7   7     1771.89     1764.08    124.65 o 
   8   7   7       87.16       74.89     12.46 o 
   9   7   7      433.35      421.30     18.93 o 
  10   7   7     1286.57     1159.75     28.40 o 
  11   7   7        3.91        7.89     11.05 o 
  12   7   7        0.11        3.16     11.05 o 
  13   7   7      249.93      257.20     12.62 o 
  14   7   7       55.48       61.54      7.89 o 
 -16   8   7      169.48      154.63      9.47 o 
 -15   8   7       24.73       22.72      8.31 o 
 -14   8   7        3.99       16.33      9.05 o 
 -13   8   7      154.04      162.96     10.14 o 
 -12   8   7      339.47      307.20      9.42 o 
 -11   8   7       31.06       22.60      7.86 o 
 -10   8   7      249.42      236.59     14.86 o 
  -9   8   7     1174.30     1234.92    126.23 o 
  -8   8   7      725.81      691.86     74.16 o 
  -7   8   7       89.89      118.57     41.30 o 
  -6   8   7       10.97       -6.31     63.12 o 
  -5   8   7      322.76      377.08     50.17 o 
  -4   8   7      855.87      734.33     48.13 o 
  -3   8   7       85.29       95.87     14.99 o 
  -2   8   7      253.21      259.93     13.90 o 
  -1   8   7     8844.59     8273.13    177.51 o 
   0   8   7     3283.18     3306.06    156.49 o 
   1   8   7     1424.71     1374.34     99.41 o 
   2   8   7      731.72      771.59     82.05 o 
   3   8   7     6532.69     6098.55    205.13 o 
   4   8   7      161.72      154.63     59.96 o 
   5   8   7      631.02      629.58     86.78 o 
   6   8   7      114.29      149.90     63.12 o 
   7   8   7     1704.21     1606.40     33.92 o 
   8   8   7       56.41       45.49     53.65 o 
   9   8   7      162.53      140.43     14.20 o 
  10   8   7        1.97       14.20     11.05 o 
  11   8   7      353.77      333.77     12.27 o 
  12   8   7      139.78      134.12     12.62 o 
  13   8   7        0.45        6.31      7.89 o 
 -15   9   7       20.01       36.29     11.05 o 
 -14   9   7      266.59      281.07     11.95 o 
 -13   9   7       46.54       46.12      7.77 o 
 -12   9   7      298.27      257.92      9.05 o 
 -11   9   7      192.57      151.19      7.83 o 
 -10   9   7      603.54      556.89     12.12 o 
  -9   9   7       18.57       12.96      6.91 o 
  -8   9   7       36.14       33.14     67.85 o 
  -7   9   7       22.55       41.03     66.27 o 
  -6   9   7      108.78      124.65     63.12 o 
  -5   9   7      841.51      721.10     97.83 o 
  -4   9   7      262.11      241.44     18.15 o 
  -3   9   7      394.71      378.63     15.98 o 
  -2   9   7     3438.14     3225.09    149.11 o 
  -1   9   7     3408.05     2981.15     33.90 o 
   0   9   7     1413.74     1304.23    137.28 o 
   1   9   7      150.81      140.96     39.43 o 
   2   9   7     2557.02     2445.73    135.70 o 
   3   9   7     3006.59     2627.19    145.17 o 
   4   9   7       58.04       47.34     56.80 o 
   5   9   7      533.18      419.72     74.16 o 
   6   9   7       36.32       29.70     26.04 o 
   7   9   7      876.23      849.29     34.71 o 
   8   9   7       90.94       66.27     14.20 o 
   9   9   7     1200.65     1076.12     28.40 o 
  10   9   7      104.88      105.81      8.93 o 
  11   9   7      152.34      135.72      8.93 o 
  12   9   7      188.01      201.97     12.62 o 
  13   9   7      217.25      235.11      9.47 o 
 -15  10   7      138.23      160.94     11.05 o 
 -14  10   7       56.14       53.65     12.62 o 
 -13  10   7       42.24       40.48      8.72 o 
 -12  10   7      309.77      297.74      8.57 o 
 -11  10   7      148.61      141.15      8.47 o 
 -10  10   7       20.27       29.29      7.86 o 
  -9  10   7       71.58       73.82      8.10 o 
  -8  10   7      353.92      309.48     19.39 o 
  -7  10   7        0.52      -64.69     78.89 o 
  -6  10   7      101.97      116.76     66.27 o 
  -5  10   7      800.92      771.20     32.35 o 
  -4  10   7     2449.15     2477.53     39.48 o 
  -3  10   7      290.10      279.61     14.95 o 
  -2  10   7      325.43      298.82     15.11 o 
  -1  10   7     1945.71     1978.68    137.28 o 
   0  10   7     3698.36     3427.75    114.99 o 
   1  10   7      475.63      411.57     52.29 o 
   2  10   7     1165.53      983.95     73.54 o 
   3  10   7      330.81      236.68     74.16 o 
   4  10   7       61.15        1.58     64.69 o 
   5  10   7      112.21       98.02     15.39 o 
   6  10   7     1779.95     1738.28    143.59 o 
   7  10   7      403.84      351.87     18.93 o 
   8  10   7      378.23      391.32     18.93 o 
   9  10   7      112.14      108.87      9.43 o 
  10  10   7       49.67       56.03      8.93 o 
  11  10   7      151.01      187.54     10.26 o 
  12  10   7      107.94       97.83      9.47 o 
 -14  11   7       12.56       22.09      9.47 o 
 -13  11   7      395.18      410.25     17.36 o 
 -12  11   7      458.61      451.57     12.51 o 
 -11  11   7        0.14        2.87      6.94 o 
 -10  11   7       91.83       86.90      8.10 o 
  -9  11   7        6.05       14.94      9.43 o 
  -8  11   7      729.39      674.25     16.15 o 
  -7  11   7      178.01      168.45     11.68 o 
  -6  11   7      130.00      105.10      9.96 o 
  -5  11   7      554.84      491.80     13.91 o 
  -4  11   7      921.38      890.41     23.17 o 
  -3  11   7      369.31      323.17     16.53 o 
  -2  11   7      331.61      318.96     35.01 o 
  -1  11   7      630.51      624.15     31.40 o 
   0  11   7     3546.66     3356.17    175.15 o 
   1  11   7        2.70       31.15     51.80 o 
   2  11   7      570.32      438.62     59.68 o 
   3  11   7      699.32      658.78     35.15 o 
   4  11   7     2472.89     2437.08     75.74 o 
   5  11   7     1227.90     1142.39     29.98 o 
   6  11   7        0.47        1.58     14.20 o 
   7  11   7      791.75      776.32     25.25 o 
   8  11   7      492.72      488.45     13.25 o 
   9  11   7        1.61        1.58      7.81 o 
  10  11   7        1.29        7.10      6.69 o 
  11  11   7       77.79       83.90      6.69 o 
 -13  12   7      612.76      657.98     17.36 o 
 -12  12   7      134.49      133.65      9.43 o 
 -11  12   7       46.11       38.94      6.94 o 
 -10  12   7        0.46        5.35      6.64 o 
  -9  12   7      560.80      550.09     12.12 o 
  -8  12   7      184.95      168.33      9.11 o 
  -7  12   7        6.73        4.05      7.17 o 
  -6  12   7        9.49        8.58      6.84 o 
  -5  12   7       24.35       23.82      7.15 o 
  -4  12   7      746.20      629.46     15.65 o 
  -3  12   7     1442.34     1340.05     23.67 o 
  -2  12   7      504.76      415.60     29.38 o 
  -1  12   7      224.32      239.54     13.83 o 
   0  12   7     1318.98     1186.37     23.01 o 
   1  12   7     1080.71     1015.35     27.56 o 
   2  12   7     2020.56     1888.88    111.24 o 
   3  12   7     1163.22     1133.67     81.26 o 
   4  12   7     3008.46     2955.39     44.18 o 
   5  12   7        0.24        1.58     12.62 o 
   6  12   7      435.86      479.68     20.51 o 
   7  12   7        0.23        3.16     11.05 o 
   8  12   7       12.24        9.47     11.05 o 
   9  12   7      124.46      129.39     12.62 o 
  10  12   7        5.64        4.73      5.58 o 
  11  12   7      193.41      216.17      9.47 o 
 -12  13   7      250.52      246.61      8.31 o 
 -11  13   7      186.81      198.28      7.17 o 
 -10  13   7       70.78       82.05      8.93 o 
  -9  13   7        8.18       12.12      6.84 o 
  -8  13   7       16.34       18.37      6.84 o 
  -7  13   7       94.00      102.48      8.10 o 
  -6  13   7       36.77       35.55      7.77 o 
  -5  13   7      584.46      512.29     15.03 o 
  -4  13   7      280.95      253.79     10.02 o 
  -3  13   7       34.52       24.69      9.43 o 
  -2  13   7       64.85       64.15     10.04 o 
  -1  13   7      162.26      151.51      9.11 o 
   0  13   7     1942.61     1977.20     19.72 o 
   1  13   7        2.43        2.85      7.56 o 
   2  13   7       64.68       69.88     13.41 o 
   3  13   7      501.54      516.50     15.03 o 
   4  13   7        6.55       15.78      8.93 o 
   5  13   7       79.16       69.57     10.04 o 
   6  13   7       62.08       67.23      7.56 o 
   7  13   7        1.05        1.58     11.05 o 
   8  13   7       14.29       17.72      7.19 o 
   9  13   7        6.49        4.73      6.06 o 
  10  13   7       53.66       52.07      6.31 o 
 -11  14   7       16.29       13.30      4.59 o 
 -10  14   7       68.75       68.18      7.81 o 
  -9  14   7      145.18      151.25      9.43 o 
  -8  14   7        9.99       13.02      8.72 o 
  -7  14   7       79.31       95.25      7.56 o 
  -6  14   7      394.91      429.19     13.39 o 
  -5  14   7      369.11      330.53     15.78 o 
  -4  14   7       32.88       37.08     10.04 o 
  -3  14   7      114.66       86.83      8.47 o 
  -2  14   7       39.17       29.98      7.29 o 
  -1  14   7       72.14       76.59      7.86 o 
   0  14   7       64.66       63.83      7.86 o 
   1  14   7      229.41      238.02      9.39 o 
   2  14   7        5.80        7.89      8.93 o 
   3  14   7      152.40      132.14     10.04 o 
   4  14   7      139.23      132.71     10.04 o 
   5  14   7     1666.28     1704.47     21.11 o 
   6  14   7      162.79      184.61     14.20 o 
   7  14   7       31.30       45.76     11.05 o 
   8  14   7      600.41      645.36     15.78 o 
   9  14   7       23.99       29.98      6.31 o 
 -10  15   7      154.80      140.45      6.69 o 
  -9  15   7       34.34       36.29      9.47 o 
  -8  15   7        5.17       11.05     11.05 o 
  -7  15   7     1581.54     1639.43     26.82 o 
  -6  15   7       58.39       75.63      9.43 o 
  -5  15   7       42.08       39.25      9.43 o 
  -4  15   7      594.32      591.86     15.03 o 
  -3  15   7       68.17       86.33     10.56 o 
  -2  15   7      108.50      112.09     10.56 o 
  -1  15   7      125.59      136.80      7.46 o 
   0  15   7      195.11      197.41      7.46 o 
   1  15   7       82.40       96.09      7.86 o 
   2  15   7        6.01       11.57      6.38 o 
   3  15   7       49.05       44.94      7.29 o 
   4  15   7      219.24      238.36     10.04 o 
   5  15   7      176.19      182.34      9.43 o 
   6  15   7      300.25      348.71     14.20 o 
   7  15   7        5.67       11.05      7.89 o 
  -8  16   7        0.72        6.31      9.47 o 
  -7  16   7      122.47      124.65     11.05 o 
  -6  16   7        4.87       12.62     11.05 o 
  -5  16   7       53.65       62.19      8.31 o 
  -4  16   7      624.69      614.20     13.91 o 
  -3  16   7      469.01      498.89     12.79 o 
  -2  16   7        2.52        6.21      8.31 o 
  -1  16   7       59.78       72.04      7.17 o 
   0  16   7      388.99      426.56     14.38 o 
   1  16   7      124.33      112.83      9.47 o 
   2  16   7      154.16      142.81     14.99 o 
   3  16   7       10.98       12.62      6.69 o 
   4  16   7       97.56      100.99     11.05 o 
   5  16   7      462.19      514.39     14.20 o 
   6  16   7        2.67        6.31      6.31 o 
  -6  17   7      659.03      691.12     14.20 o 
  -5  17   7       59.28       59.96      9.47 o 
  -4  17   7      254.83      280.86     12.62 o 
  -3  17   7      436.71      499.50     11.16 o 
  -2  17   7      354.98      405.02      8.10 o 
  -1  17   7      178.11      189.57      8.31 o 
   0  17   7        0.43        7.03      6.06 o 
   1  17   7      453.79      507.16     12.06 o 
   2  17   7        3.47        9.47      5.58 o 
   3  17   7        4.97        9.47      7.89 o 
   4  17   7      231.69      230.37      9.47 o 
 -18   0   8       63.27       78.89     11.05 o 
 -17   0   8       58.36       64.69     12.62 o 
 -16   0   8       25.95       39.45     14.20 o 
 -15   0   8      812.05      914.26     23.67 o 
 -14   0   8       75.67       93.88     16.57 o 
 -13   0   8        6.79       12.33     13.46 o 
 -12   0   8     3203.52     3250.46    168.83 o 
 -11   0   8     5217.54     5415.32    201.97 o 
 -10   0   8     3374.92     3643.35    157.79 o 
  -9   0   8     3506.03     3687.53    151.48 o 
  -8   0   8    89478.16    95880.56    686.38 o 
  -7   0   8      357.39      235.11     52.07 o 
  -6   0   8     1760.68     1794.06     91.52 o 
  -5   0   8    18785.94    21094.83    282.44 o 
  -4   0   8    24219.33    25080.58    296.64 o 
  -3   0   8      578.31      542.79     55.23 o 
  -2   0   8     6431.69     6986.90    153.06 o 
  -1   0   8    45218.46    47694.91    416.56 o 
   0   0   8       14.33      102.74     22.70 o 
   1   0   8    10786.49    10986.86    224.06 o 
   2   0   8    22308.64    22352.41    334.51 o 
   3   0   8    13887.33    13298.47    279.29 o 
   4   0   8    17663.06    18617.54    350.29 o 
   5   0   8      618.00      609.07     88.36 o 
   6   0   8     4642.98     4160.90    190.92 o 
   7   0   8     5084.03     4042.56    194.08 o 
   8   0   8     4993.87     4468.59    216.17 o 
   9   0   8     8463.36     7695.38    271.40 o 
  10   0   8     2329.25     2201.86     97.83 o 
  11   0   8      797.65      717.94     22.09 o 
  12   0   8        4.12       18.93     23.67 o 
  13   0   8      309.07      250.88     25.25 o 
  14   0   8       49.05       71.01     17.36 o 
  15   0   8       46.18       42.60     11.05 o 
 -18   1   8       22.85       30.79      6.69 o 
 -17   1   8       56.77       85.47      8.93 o 
 -16   1   8      188.67      213.18     11.68 o 
 -15   1   8       77.45       89.14      7.46 o 
 -14   1   8       19.10       20.31      7.28 o 
 -13   1   8      258.05      248.44      8.68 o 
 -12   1   8       22.43       81.76     66.27 o 
 -11   1   8     4327.48     4437.07    129.98 o 
 -10   1   8     2695.65     2797.89     99.82 o 
  -9   1   8     2305.89     2402.30     88.06 o 
  -8   1   8    10512.05    10927.30    167.32 o 
  -7   1   8     2994.23     3101.15     86.94 o 
  -6   1   8     9036.91    10724.56    148.70 o 
  -5   1   8     6200.64     7485.04    156.21 o 
  -4   1   8       27.67       39.48     25.37 o 
  -3   1   8       56.80       47.64     26.06 o 
  -2   1   8      197.55      168.21     24.15 o 
  -1   1   8        4.18       -9.83     21.23 o 
   0   1   8       46.66       43.55     19.31 o 
   1   1   8      247.33      248.87     25.56 o 
   2   1   8     1529.59     1583.26     71.38 o 
   3   1   8       90.84       86.00     40.12 o 
   4   1   8      600.34      511.91     55.75 o 
   5   1   8       16.53       73.53     40.94 o 
   6   1   8       56.40       67.99     45.18 o 
   7   1   8      743.90      733.36     69.57 o 
   8   1   8     7611.35     7257.15    175.81 o 
   9   1   8     2048.55     1963.15    103.09 o 
  10   1   8     1711.68     1591.96     41.04 o 
  11   1   8     1787.47     1537.08     79.68 o 
  12   1   8      131.79       95.14     12.91 o 
  13   1   8        2.30       14.20     14.50 o 
  14   1   8      268.96      298.61     13.91 o 
  15   1   8      194.12      230.77      9.43 o 
 -18   2   8       14.73       23.67     11.05 o 
 -17   2   8       25.51       31.56      8.31 o 
 -16   2   8       25.49       35.66      9.86 o 
 -15   2   8      742.39      784.03     17.52 o 
 -14   2   8       41.60       56.35      6.19 o 
 -13   2   8        2.09        5.40      6.00 o 
 -12   2   8       68.92       55.23     75.74 o 
 -11   2   8     2405.53     2377.88    143.59 o 
 -10   2   8       74.20       58.38     55.23 o 
  -9   2   8       96.36       88.55     36.77 o 
  -8   2   8       20.23        0.08     32.13 o 
  -7   2   8      268.67      223.10     33.25 o 
  -6   2   8     4917.84     5952.15    110.97 o 
  -5   2   8    12761.08    14619.25    916.75 o 
  -4   2   8    26244.73    32751.33   4276.87 o 
  -3   2   8     3559.45     3883.49    573.56 o 
  -2   2   8     1640.73     1650.16     48.54 o 
  -1   2   8    19900.49    21578.47    324.26 o 
   0   2   8       22.47      174.28     24.30 o 
   1   2   8     4333.93     4456.44    115.97 o 
   2   2   8    17629.30    18839.22    192.17 o 
   3   2   8     2616.49     1866.35     82.54 o 
   4   2   8     1637.51     1154.54     72.92 o 
   5   2   8      297.41      288.45     52.44 o 
   6   2   8     2074.46     1949.71     96.47 o 
   7   2   8     5869.29     5402.30    155.08 o 
   8   2   8       52.33       60.16     51.17 o 
   9   2   8       51.68       49.77     54.17 o 
  10   2   8      599.63      531.61     28.47 o 
  11   2   8     2036.26     1797.68     33.14 o 
  12   2   8        0.38        5.78      7.14 o 
  13   2   8      266.11      250.66     16.74 o 
  14   2   8      496.77      542.11     15.03 o 
 -17   3   8        1.47        3.16      7.57 o 
 -16   3   8      550.23      572.76     13.65 o 
 -15   3   8      197.67      201.29     15.78 o 
 -14   3   8       91.74       97.29      5.85 o 
 -13   3   8        4.40        1.15      5.34 o 
 -12   3   8     1438.73     1543.18    127.81 o 
 -11   3   8        0.32        3.16     63.12 o 
 -10   3   8     1648.13     1581.05    116.76 o 
  -9   3   8     2529.81     2508.85    135.70 o 
  -8   3   8       69.11       86.78     48.91 o 
  -7   3   8      162.76      167.26     56.80 o 
  -6   3   8       76.19      127.81     50.49 o 
  -5   3   8     5035.61     5773.50    167.26 o 
  -4   3   8     1274.46     1366.45     86.78 o 
  -3   3   8      513.26      680.07     48.72 o 
  -2   3   8       91.58      103.30     23.26 o 
  -1   3   8      257.45      310.71     29.31 o 
   0   3   8      664.73      645.36     30.03 o 
   1   3   8     2459.80     2670.28     67.64 o 
   2   3   8      423.91      378.73     29.02 o 
   3   3   8       10.19       21.88     26.00 o 
   4   3   8      377.95      532.77     42.60 o 
   5   3   8     1108.71     1045.92     75.07 o 
   6   3   8      160.36      241.93     42.91 o 
   7   3   8     1047.19      882.49     67.38 o 
   8   3   8      153.87      140.52     50.38 o 
   9   3   8       48.46       52.09      7.29 o 
  10   3   8     1980.00     1770.76     99.41 o 
  11   3   8      448.79      343.50     23.32 o 
  12   3   8       17.01       21.40      7.93 o 
  13   3   8      246.95      221.00     15.97 o 
  14   3   8      210.04      233.85     14.99 o 
 -17   4   8      188.61      197.24     14.20 o 
 -16   4   8      256.95      272.98     17.36 o 
 -15   4   8      146.02      143.59     17.36 o 
 -14   4   8      451.84      496.19     11.84 o 
 -13   4   8      159.67      172.46      8.26 o 
 -12   4   8      402.57      398.25     10.61 o 
 -11   4   8      366.81      295.07     75.74 o 
 -10   4   8      143.29      165.68     63.12 o 
  -9   4   8      753.88      732.14     88.36 o 
  -8   4   8     1583.14     1740.41    113.61 o 
  -7   4   8     3366.61     3308.84    142.01 o 
  -6   4   8      824.53      826.81     80.47 o 
  -5   4   8     6317.52     7061.06    190.92 o 
  -4   4   8     1706.87     1722.56    149.11 o 
  -3   4   8     8991.29     9228.61    250.88 o 
  -2   4   8     7085.41     7918.46    119.53 o 
  -1   4   8     4665.44     4905.57     83.70 o 
   0   4   8    67883.70    78562.19    686.66 o 
   1   4   8    24332.27    28882.65    245.74 o 
   2   4   8     4951.65     5678.36    118.88 o 
   3   4   8    13651.99    14054.46    194.50 o 
   4   4   8      794.07      694.37     53.24 o 
   5   4   8      281.69      246.61     44.46 o 
   6   4   8      507.56      521.31     44.01 o 
   7   4   8     3175.33     3378.22    173.57 o 
   8   4   8        0.19       25.25     66.27 o 
   9   4   8      317.36      296.61     15.27 o 
  10   4   8     3931.79     3581.17    111.35 o 
  11   4   8     1436.66     1109.70     24.55 o 
  12   4   8       10.13       19.72     13.39 o 
  13   4   8      103.31      107.99      9.13 o 
  14   4   8      425.13      432.33     11.83 o 
 -17   5   8      127.94      146.74     12.62 o 
 -16   5   8      327.32      332.94     17.36 o 
 -15   5   8      342.94      346.65     18.93 o 
 -14   5   8        9.04       20.63      7.56 o 
 -13   5   8        7.12       18.33      7.56 o 
 -12   5   8     1614.99     1525.68     15.16 o 
 -11   5   8       25.37       11.05     72.58 o 
 -10   5   8      348.72      438.65     82.05 o 
  -9   5   8     1415.54     1396.43    108.87 o 
  -8   5   8      210.26      195.66     59.96 o 
  -7   5   8       43.98       77.32     48.91 o 
  -6   5   8      507.37      568.04     69.43 o 
  -5   5   8      944.30     1060.34     88.36 o 
  -4   5   8     1661.40     1826.98     74.19 o 
  -3   5   8      140.18      140.65     36.25 o 
  -2   5   8     3279.62     3670.39    260.35 o 
  -1   5   8      502.18      556.09     36.13 o 
   0   5   8     8505.48    10236.51    202.47 o 
   1   5   8     7356.55     7921.74     99.74 o 
   2   5   8     6660.04     7056.43    151.48 o 
   3   5   8      726.78      684.42     79.68 o 
   4   5   8        5.45        8.97     34.87 o 
   5   5   8      465.42      488.62     71.01 o 
   6   5   8      169.30      109.32     37.49 o 
   7   5   8     2294.27     2128.55     92.24 o 
   8   5   8      800.21      745.07    177.51 o 
   9   5   8     2821.17     2603.18    130.83 o 
  10   5   8       24.29       27.49      7.22 o 
  11   5   8      594.40      534.60     12.99 o 
  12   5   8      819.48      774.00     18.38 o 
  13   5   8       14.94       12.35      6.64 o 
  14   5   8       13.29       17.36      7.89 o 
 -17   6   8       43.74       47.34      9.47 o 
 -16   6   8        5.66        9.47     12.62 o 
 -15   6   8      180.78      189.33     19.72 o 
 -14   6   8       25.52       34.66      7.56 o 
 -13   6   8        5.99       12.11      6.67 o 
 -12   6   8      781.89      752.10     14.25 o 
 -11   6   8      711.10      707.84     14.30 o 
 -10   6   8       33.36      102.56     71.01 o 
  -9   6   8      135.68      138.07     45.58 o 
  -8   6   8     3138.20     3285.17    157.79 o 
  -7   6   8     1424.73     1461.13    112.03 o 
  -6   6   8     9448.87    10623.94    255.62 o 
  -5   6   8     2051.03     2223.71     88.12 o 
  -4   6   8     4684.58     5283.79    127.31 o 
  -3   6   8     4499.57     4955.81    121.06 o 
  -2   6   8      579.63      561.89     37.01 o 
  -1   6   8     5120.99     5558.75    121.50 o 
   0   6   8       26.34        0.70     29.57 o 
   1   6   8     3303.75     3072.16    116.04 o 
   2   6   8     2192.01     1948.89     77.54 o 
   3   6   8     5410.13     5139.24    127.75 o 
   4   6   8      592.95      486.46     52.40 o 
   5   6   8       19.68       12.60     39.03 o 
   6   6   8     1531.22     1446.60     81.24 o 
   7   6   8       18.00       59.96     59.96 o 
   8   6   8       54.43       46.46      9.37 o 
   9   6   8     1352.49     1282.83     29.98 o 
  10   6   8      857.56      805.73     28.40 o 
  11   6   8      426.04      340.82     15.78 o 
  12   6   8      248.67      274.55     15.78 o 
  13   6   8      792.11      814.19     18.93 o 
  14   6   8      128.91      118.34      7.89 o 
 -16   7   8       49.00       55.23     11.05 o 
 -15   7   8       56.12       41.20      9.47 o 
 -14   7   8        2.93        6.31      7.29 o 
 -13   7   8      247.36      236.72      9.57 o 
 -12   7   8      218.57      189.20      8.46 o 
 -11   7   8      706.52      669.74     14.58 o 
 -10   7   8     5381.77     5293.82    214.59 o 
  -9   7   8     2150.27     2035.59    392.89 o 
  -8   7   8        5.77        1.22     44.06 o 
  -7   7   8     1032.23     1304.92    105.72 o 
  -6   7   8     3003.95     2941.19    145.17 o 
  -5   7   8     2997.47     3317.71    111.16 o 
  -4   7   8     3813.77     4293.51    120.41 o 
  -3   7   8       10.15       14.13      9.15 o 
  -2   7   8     1383.63     1301.29     45.48 o 
  -1   7   8      534.68      490.56     46.50 o 
   0   7   8      529.00      406.21     58.38 o 
   1   7   8     4206.08     3994.24    143.59 o 
   2   7   8     3678.43     3176.29    145.17 o 
   3   7   8     1488.00     1489.40    115.98 o 
   4   7   8     1258.55     1206.11    112.82 o 
   5   7   8     1649.13     1505.14     82.47 o 
   6   7   8      271.49      277.71     64.69 o 
   7   7   8       72.48       50.49     61.54 o 
   8   7   8     1950.69     1764.80    102.56 o 
   9   7   8      352.90      314.00     17.36 o 
  10   7   8      504.41      511.24     20.51 o 
  11   7   8      371.67      371.69     25.25 o 
  12   7   8      114.75      110.45     12.62 o 
  13   7   8       38.42       64.69      9.47 o 
 -16   8   8        1.12        4.73      7.89 o 
 -15   8   8      145.76      145.23      9.43 o 
 -14   8   8       62.08       70.85      9.43 o 
 -13   8   8      230.11      210.82     11.39 o 
 -12   8   8       50.31       48.25      7.28 o 
 -11   8   8       48.75       46.89      8.20 o 
 -10   8   8      517.96      502.76     28.24 o 
  -9   8   8      594.46      597.89     64.09 o 
  -8   8   8       38.21       55.88     47.17 o 
  -7   8   8      561.65      566.75     61.24 o 
  -6   8   8     2720.06     2980.64    148.32 o 
  -5   8   8       16.48       69.79     43.47 o 
  -4   8   8     2657.51     2736.36     56.83 o 
  -3   8   8      734.86      700.40     33.14 o 
  -2   8   8     2860.60     2604.62     93.88 o 
  -1   8   8    10331.47    10135.54     60.96 o 
   0   8   8      944.01      920.27     37.85 o 
   1   8   8      134.94      219.67     42.95 o 
   2   8   8     4075.65     3319.89    148.32 o 
   3   8   8        0.44       20.51     53.65 o 
   4   8   8      187.57      257.20     66.27 o 
   5   8   8     1100.04      929.38     94.67 o 
   6   8   8      544.09      541.22     83.63 o 
   7   8   8      449.69      420.07     37.08 o 
   8   8   8      320.75      306.11     17.36 o 
   9   8   8      638.61      616.96     22.09 o 
  10   8   8      370.56      343.98     17.36 o 
  11   8   8      312.60      284.22      8.77 o 
  12   8   8      105.56      108.87     11.05 o 
  13   8   8      405.20      427.61     12.62 o 
 -15   9   8       31.64       35.10      7.89 o 
 -14   9   8       21.59       19.46      8.31 o 
 -13   9   8      761.93      721.51     17.36 o 
 -12   9   8        0.90        0.83      6.62 o 
 -11   9   8      262.52      243.75     10.61 o 
 -10   9   8     2803.59     2566.67     35.57 o 
  -9   9   8      630.38      576.47     12.28 o 
  -8   9   8      180.64      137.28     78.89 o 
  -7   9   8      737.77      572.77     83.63 o 
  -6   9   8     3332.48     3042.17    168.83 o 
  -5   9   8      796.42      673.34     66.27 o 
  -4   9   8      712.06      675.64     13.77 o 
  -3   9   8      396.24      355.47     12.62 o 
  -2   9   8     3482.52     3339.18    172.78 o 
  -1   9   8     1194.49     1156.27     56.80 o 
   0   9   8      659.29      612.10     18.02 o 
   1   9   8     4778.43     4657.82    275.34 o 
   2   9   8     4160.56     3752.64    122.83 o 
   3   9   8      212.09      195.66     59.96 o 
   4   9   8      234.67      165.68     55.23 o 
   5   9   8       17.55       33.14     64.69 o 
   6   9   8      205.22      166.41     15.05 o 
   7   9   8        0.13       11.05     12.62 o 
   8   9   8      147.94      146.74     15.78 o 
   9   9   8      551.30      500.19     20.51 o 
  10   9   8     1466.97     1411.81     19.50 o 
  11   9   8      637.46      620.90     12.79 o 
  12   9   8       13.43       18.93      9.47 o 
 -15  10   8        7.68       15.78      9.47 o 
 -14  10   8      103.05      123.08     12.62 o 
 -13  10   8      223.53      231.04     10.99 o 
 -12  10   8        2.32       -0.83      7.17 o 
 -11  10   8        0.33        0.39      6.31 o 
 -10  10   8      222.86      211.59      9.39 o 
  -9  10   8       15.75       11.10      7.17 o 
  -8  10   8       22.23       17.04      9.38 o 
  -7  10   8      271.40      249.06     19.72 o 
  -6  10   8      367.28      307.69     18.47 o 
  -5  10   8      107.24      112.06     13.75 o 
  -4  10   8     1152.95     1106.92     26.96 o 
  -3  10   8       77.06       82.28     20.88 o 
  -2  10   8      285.83      270.48     13.92 o 
  -1  10   8      894.56      740.03     96.25 o 
   0  10   8     2932.51     2713.32    176.72 o 
   1  10   8      128.01      144.74     48.91 o 
   2  10   8      115.08       59.13     43.34 o 
   3  10   8     1160.38     1137.36     77.25 o 
   4  10   8      798.81      687.46     30.77 o 
   5  10   8     1388.27     1443.15     33.25 o 
   6  10   8     1118.38     1196.04     29.98 o 
   7  10   8     1203.05     1125.04     28.40 o 
   8  10   8      146.44      160.94     15.78 o 
   9  10   8      618.67      566.23     13.91 o 
  10  10   8      617.98      590.67     18.93 o 
  11  10   8      176.60      175.15     11.05 o 
  12  10   8      264.81      274.55      9.47 o 
 -14  11   8      170.86      186.19     12.62 o 
 -13  11   8      376.25      413.41     17.36 o 
 -12  11   8      890.21      907.67     11.95 o 
 -11  11   8       53.77       48.31      7.56 o 
 -10  11   8      469.56      447.56     13.91 o 
  -9  11   8     1460.26     1428.35     21.11 o 
  -8  11   8       76.79       87.95      8.20 o 
  -7  11   8     3070.01     2915.77     34.26 o 
  -6  11   8     2442.67     2231.27     36.79 o 
  -5  11   8     2291.27     2091.96     22.61 o 
  -4  11   8     1721.05     1677.69     34.39 o 
  -3  11   8     2644.94     2479.75     53.07 o 
  -2  11   8     7480.53     6987.75     56.67 o 
  -1  11   8      201.82      195.26     20.55 o 
   0  11   8     1214.35     1113.99    115.19 o 
   1  11   8     2558.40     2212.33    102.66 o 
   2  11   8     5893.08     5391.63     66.27 o 
   3  11   8      147.43      145.79     24.03 o 
   4  11   8     2070.02     2111.01     76.53 o 
   5  11   8     3452.99     3400.36     47.34 o 
   6  11   8     1693.14     1660.48     29.98 o 
   7  11   8      883.87      855.22     25.25 o 
   8  11   8      854.88      764.05     15.50 o 
   9  11   8     1246.26     1195.94     17.27 o 
  10  11   8       19.22       26.59      5.10 o 
  11  11   8        7.10       12.62      7.89 o 
 -13  12   8       53.10       69.43     11.05 o 
 -12  12   8      157.56      151.17      8.72 o 
 -11  12   8      132.98      142.45      9.43 o 
 -10  12   8     1478.15     1394.86     15.67 o 
  -9  12   8       69.09       78.79      7.86 o 
  -8  12   8       21.74       18.93      7.56 o 
  -7  12   8      356.15      320.87     10.30 o 
  -6  12   8      243.99      246.93      9.39 o 
  -5  12   8       20.06       14.28      8.45 o 
  -4  12   8      138.04      128.90     13.27 o 
  -3  12   8       35.27       48.01     20.90 o 
  -2  12   8     2296.82     2223.19     39.86 o 
  -1  12   8     4911.53     4891.63     89.15 o 
   0  12   8      209.93      199.18     25.00 o 
   1  12   8      230.42      196.69     20.70 o 
   2  12   8     1048.15     1042.80     18.38 o 
   3  12   8      346.34      366.07     18.93 o 
   4  12   8      498.55      493.88     20.51 o 
   5  12   8     1178.03     1221.29     28.40 o 
   6  12   8       80.89       75.74     14.20 o 
   7  12   8      480.76      460.74     18.93 o 
   8  12   8      842.76      806.30     22.09 o 
   9  12   8      204.77      201.97     12.62 o 
  10  12   8      319.63      311.60      8.75 o 
 -12  13   8      175.09      179.78      7.57 o 
 -11  13   8       30.87       33.35      6.38 o 
 -10  13   8      389.83      417.00      9.39 o 
  -9  13   8      947.54      941.11     13.04 o 
  -8  13   8      234.02      236.92      8.77 o 
  -7  13   8      355.77      353.33     10.21 o 
  -6  13   8      555.28      553.14     10.04 o 
  -5  13   8     1460.88     1402.47     21.11 o 
  -4  13   8       79.98       70.25      7.03 o 
  -3  13   8      403.07      355.22     12.79 o 
  -2  13   8      187.22      154.65     11.16 o 
  -1  13   8        2.59        2.32      9.43 o 
   0  13   8      121.99      116.27      8.47 o 
   1  13   8     1174.37     1067.92     16.66 o 
   2  13   8     2817.90     2685.57     27.89 o 
   3  13   8        0.00       13.64      9.47 o 
   4  13   8     1147.96     1076.31     18.97 o 
   5  13   8     2184.79     2271.40     25.09 o 
   6  13   8      690.88      704.27     20.51 o 
   7  13   8      260.19      249.31     14.20 o 
   8  13   8      204.63      211.44     12.62 o 
   9  13   8      566.70      631.16     15.78 o 
 -11  14   8       96.25       93.10      9.47 o 
 -10  14   8       14.10       16.73      5.72 o 
  -9  14   8        9.01       12.04      6.02 o 
  -8  14   8        8.62       15.21      6.84 o 
  -7  14   8       39.76       37.75      7.17 o 
  -6  14   8       91.58       98.25      6.82 o 
  -5  14   8       47.67       51.89      9.43 o 
  -4  14   8      366.35      357.78     13.39 o 
  -3  14   8       15.40       15.41      7.56 o 
  -2  14   8       79.46       87.77      9.07 o 
  -1  14   8      322.01      316.08     12.62 o 
   0  14   8      116.86      124.52      8.96 o 
   1  14   8       46.32       37.70      7.29 o 
   2  14   8       99.20       92.31     10.04 o 
   3  14   8       38.39       43.75      8.93 o 
   4  14   8      906.78      908.58     21.30 o 
   5  14   8      119.48      122.04     11.83 o 
   6  14   8      285.84      310.84     14.20 o 
   7  14   8      196.95      213.02     12.62 o 
   8  14   8       65.84       77.32      7.89 o 
 -10  15   8      288.24      268.24     11.05 o 
  -9  15   8      290.88      301.38     12.62 o 
  -8  15   8       32.68       50.49     11.05 o 
  -7  15   8      144.35      140.43     14.20 o 
  -6  15   8     1404.08     1500.13     22.88 o 
  -5  15   8      156.59      167.65     10.56 o 
  -4  15   8       11.22       17.45     11.83 o 
  -3  15   8     1566.87     1549.84     21.11 o 
  -2  15   8     2152.82     2091.98     41.03 o 
  -1  15   8      759.61      682.58     17.33 o 
   0  15   8      265.34      268.13      7.83 o 
   1  15   8     1079.52     1072.46     21.32 o 
   2  15   8      570.05      519.40      9.05 o 
   3  15   8        1.74       10.26      7.81 o 
   4  15   8     1274.12     1362.46     17.27 o 
   5  15   8      402.54      400.78     15.78 o 
   6  15   8       34.41       26.82      9.47 o 
   7  15   8      320.77      328.20     11.05 o 
  -8  16   8       84.27      104.14      9.47 o 
  -7  16   8        1.75        0.00      9.47 o 
  -6  16   8      160.08      173.57     12.62 o 
  -5  16   8      208.28      222.16      9.43 o 
  -4  16   8       90.15      105.22      8.93 o 
  -3  16   8        8.44       17.36      7.89 o 
  -2  16   8       91.65      108.50      9.43 o 
  -1  16   8     1074.87     1192.87     17.05 o 
   0  16   8       62.18       69.16      8.31 o 
   1  16   8      498.67      499.43      9.49 o 
   2  16   8      294.09      311.60      9.47 o 
   3  16   8       40.64       51.29      6.69 o 
   4  16   8      265.21      314.00     12.62 o 
   5  16   8       43.91       45.76      7.89 o 
  -6  17   8      279.55      315.58     11.05 o 
  -5  17   8      131.32      135.70     11.05 o 
  -4  17   8       44.84       42.60      9.47 o 
  -3  17   8      769.40      921.24     30.77 o 
  -2  17   8       89.30       91.52     11.05 o 
  -1  17   8       41.45       42.00      6.69 o 
   0  17   8      168.43      190.32      7.57 o 
   1  17   8      160.99      167.08     14.99 o 
   2  17   8      375.68      394.47     12.62 o 
   3  17   8       20.03       17.36      6.31 o 
 -18   1   9        3.83       -1.58      9.47 o 
 -17   1   9        1.35       11.15     10.26 o 
 -16   1   9        0.32        4.73      8.93 o 
 -15   1   9        4.67       12.96      6.88 o 
 -14   1   9        1.45       10.26      7.10 o 
 -13   1   9      158.18      138.10      7.87 o 
 -12   1   9      201.82      151.48     72.58 o 
 -11   1   9      645.99      518.60     61.92 o 
 -10   1   9      845.34      887.86     65.80 o 
  -9   1   9      113.71       72.39     36.77 o 
  -8   1   9     1319.67     1379.94     67.95 o 
  -7   1   9      520.26      466.38     47.41 o 
  -6   1   9     5042.41     5823.76    146.74 o 
  -5   1   9     1882.61     2110.98    130.18 o 
  -4   1   9       13.15       37.16     28.04 o 
  -3   1   9       58.99       63.24     27.63 o 
  -2   1   9     2614.91     2930.58    153.84 o 
  -1   1   9      260.54      297.32     27.77 o 
   0   1   9     5398.48     6148.85    121.60 o 
   1   1   9      386.39      447.24     32.92 o 
   2   1   9     5379.19     5603.67    280.08 o 
   3   1   9     1859.85     1834.89     85.72 o 
   4   1   9      707.09      631.54     63.03 o 
   5   1   9     2271.27     2172.58    194.87 o 
   6   1   9      461.83      446.28     71.01 o 
   7   1   9      582.76      435.28     69.67 o 
   8   1   9     3203.76     2747.22    134.98 o 
   9   1   9     2908.07     2796.21     99.43 o 
  10   1   9      540.32      489.23     42.59 o 
  11   1   9       48.29       46.65      8.88 o 
  12   1   9      102.87       81.25     15.62 o 
  13   1   9       42.84       49.70     13.39 o 
  14   1   9       78.50      100.35     10.04 o 
 -18   2   9        1.08       -1.58      9.47 o 
 -17   2   9       15.49       32.91      7.57 o 
 -16   2   9       11.95       20.24      7.17 o 
 -15   2   9        3.15        7.38      7.03 o 
 -14   2   9       41.47       41.96      7.10 o 
 -13   2   9       20.36       18.60      5.76 o 
 -12   2   9      782.17      684.80     94.67 o 
 -11   2   9     2980.96     3070.58    162.52 o 
 -10   2   9      733.31      746.34     91.52 o 
  -9   2   9        6.72        0.00     53.65 o 
  -8   2   9     3342.94     3867.18    106.34 o 
  -7   2   9     1717.46     1834.72    121.50 o 
  -6   2   9      296.42      302.28     37.15 o 
  -5   2   9     4868.68     5814.70    748.71 o 
  -4   2   9      165.10      238.78     35.03 o 
  -3   2   9     5654.52     6775.42    147.53 o 
  -2   2   9        2.88       18.54     20.79 o 
  -1   2   9     1439.90     1279.60     46.76 o 
   0   2   9       16.57       17.01     22.39 o 
   1   2   9    19615.54    22487.93    525.44 o 
   2   2   9       16.79       26.15     27.55 o 
   3   2   9       78.42       47.91     39.98 o 
   4   2   9      415.58      255.66    114.40 o 
   5   2   9      390.82      329.78     54.95 o 
   6   2   9      533.76      438.19     62.48 o 
   7   2   9      369.32      381.49     64.68 o 
   8   2   9      377.58      318.56     59.50 o 
   9   2   9      796.25      743.89     34.46 o 
  10   2   9      155.80      140.11      9.36 o 
  11   2   9      182.40      172.69     10.83 o 
  12   2   9       28.33       29.98     14.50 o 
  13   2   9       42.79       61.70     12.27 o 
  14   2   9       13.99       20.30      8.31 o 
 -17   3   9        5.38       14.88      7.57 o 
 -16   3   9        0.78        4.83      8.72 o 
 -15   3   9       55.53       57.95      8.10 o 
 -14   3   9       76.88       86.41      6.19 o 
 -13   3   9       16.66       18.30      5.84 o 
 -12   3   9       45.03       38.47      8.16 o 
 -11   3   9     1029.39      946.73    102.56 o 
 -10   3   9      340.08      230.37     69.43 o 
  -9   3   9      137.54       80.47     59.96 o 
  -8   3   9     1370.35     1439.04    104.14 o 
  -7   3   9       14.24      -14.20     53.65 o 
  -6   3   9      218.19      195.66     52.07 o 
  -5   3   9     3376.66     3851.63    148.32 o 
  -4   3   9     2574.68     3617.88    471.79 o 
  -3   3   9      792.33      891.36     53.90 o 
  -2   3   9     2108.07     2184.57     60.09 o 
  -1   3   9    10594.03    12278.01    216.96 o 
   0   3   9      340.74      492.28     35.94 o 
   1   3   9     3694.20     4506.58    107.51 o 
   2   3   9     1728.22     1496.85     56.71 o 
   3   3   9      258.50      164.64     43.81 o 
   4   3   9      756.94      756.30     65.21 o 
   5   3   9     3948.23     3584.07    243.78 o 
   6   3   9     1259.76     1243.38    119.92 o 
   7   3   9     2051.38     1853.47     95.47 o 
   8   3   9      271.46      218.92     55.25 o 
   9   3   9      393.30      368.10     16.13 o 
  10   3   9      124.97      124.76     10.83 o 
  11   3   9       34.74       39.18      8.90 o 
  12   3   9       32.70       42.58      8.18 o 
  13   3   9        2.41        5.01      7.05 o 
  14   3   9       55.09       67.81      7.81 o 
 -17   4   9       51.40       64.69     12.62 o 
 -16   4   9      139.62      112.03     15.78 o 
 -15   4   9        0.70        3.16     15.78 o 
 -14   4   9       28.88       37.72     11.83 o 
 -13   4   9        0.47        1.43      5.90 o 
 -12   4   9     1367.54     1373.64     20.45 o 
 -11   4   9      354.93      405.52     89.94 o 
 -10   4   9       15.23       11.05     66.27 o 
  -9   4   9       57.75       78.89     59.96 o 
  -8   4   9        1.15       22.09     53.65 o 
  -7   4   9      231.86      246.15     64.69 o 
  -6   4   9       11.83       36.29     53.65 o 
  -5   4   9     2288.08     2144.35    118.34 o 
  -4   4   9     3366.32     3660.52    121.50 o 
  -3   4   9     2800.17     3068.52     93.16 o 
  -2   4   9     1025.93     1085.62     46.99 o 
  -1   4   9    12562.25    13288.83    177.31 o 
   0   4   9     1089.04      953.58     46.39 o 
   1   4   9       25.80       91.13     22.30 o 
   2   4   9     1645.05     1820.54     62.86 o 
   3   4   9     4236.01     4459.20     82.94 o 
   4   4   9     1998.48     2020.09    120.71 o 
   5   4   9      920.26      858.35     71.79 o 
   6   4   9     1043.98     1002.56     69.34 o 
   7   4   9      912.07      782.95     85.21 o 
   8   4   9       98.42       85.21     82.05 o 
   9   4   9       60.81       69.59      9.76 o 
  10   4   9       90.64       94.33      9.67 o 
  11   4   9        3.19        9.43      7.61 o 
  12   4   9      221.77      224.94      9.35 o 
  13   4   9      141.39      166.61      9.82 o 
 -17   5   9       12.27       23.67     11.05 o 
 -16   5   9       61.65       55.23     14.20 o 
 -15   5   9       64.07       67.13      9.86 o 
 -14   5   9       45.36       61.72     10.56 o 
 -13   5   9       89.33       97.07      6.57 o 
 -12   5   9       27.71       26.15      6.13 o 
 -11   5   9      142.46      104.14     74.16 o 
 -10   5   9     1313.36     1162.91    115.19 o 
  -9   5   9       65.41       53.65     64.69 o 
  -8   5   9      263.02      298.22     66.27 o 
  -7   5   9      163.75      173.57     61.54 o 
  -6   5   9      812.06      749.50     80.47 o 
  -5   5   9     2481.84     2631.92    135.70 o 
  -4   5   9       37.15       59.72     47.34 o 
  -3   5   9     4218.14     5016.04    121.60 o 
  -2   5   9     3456.40     3791.34    105.43 o 
  -1   5   9      724.09     1124.79    127.81 o 
   0   5   9     2839.89     3330.90     68.39 o 
   1   5   9     3414.43     3516.08     90.64 o 
   2   5   9      184.12      246.74     32.29 o 
   3   5   9     1147.72     1077.46     52.90 o 
   4   5   9     2358.30     2366.16     75.70 o 
   5   5   9      342.43      345.25     50.74 o 
   6   5   9     1920.34     1822.73     89.69 o 
   7   5   9      606.40      579.09     88.36 o 
   8   5   9      576.65      557.34     26.82 o 
   9   5   9      305.19      266.37     29.19 o 
  10   5   9      534.70      474.28     11.65 o 
  11   5   9        4.78        8.22      7.35 o 
  12   5   9       75.40       73.08      7.63 o 
  13   5   9      165.86      156.21     11.05 o 
 -17   6   9       10.30       15.78      9.47 o 
 -16   6   9       67.52       63.12     12.62 o 
 -15   6   9       49.28       52.43      9.86 o 
 -14   6   9       60.68       76.45     10.56 o 
 -13   6   9        2.17        8.16      6.48 o 
 -12   6   9        4.11        8.01      7.03 o 
 -11   6   9       33.57       38.73      8.16 o 
 -10   6   9     3407.97     4153.01    194.08 o 
  -9   6   9     3777.53     3677.36    420.51 o 
  -8   6   9      180.92      228.79     67.85 o 
  -7   6   9     4397.33     4675.29    186.19 o 
  -6   6   9     1461.99     1462.71    112.03 o 
  -5   6   9      960.88     1063.50     93.10 o 
  -4   6   9     3579.89     3518.36    186.03 o 
  -3   6   9     1902.38     2075.47    113.68 o 
  -2   6   9     1060.79     1301.73     79.68 o 
  -1   6   9     3611.91     3664.96    104.43 o 
   0   6   9      909.45      738.95     54.53 o 
   1   6   9      119.96      109.69     27.13 o 
   2   6   9       37.31       37.63     28.19 o 
   3   6   9     5456.23     5048.33    202.76 o 
   4   6   9     1292.03     1374.66    133.33 o 
   5   6   9     1730.01     1675.02     86.68 o 
   6   6   9      594.98      670.87     62.45 o 
   7   6   9     2024.21     1809.84    126.23 o 
   8   6   9      661.49      628.10     27.61 o 
   9   6   9      454.74      456.01     18.93 o 
  10   6   9       22.69       25.04      8.31 o 
  11   6   9       26.68       28.40      9.47 o 
  12   6   9      199.61      177.09     20.51 o 
  13   6   9      309.24      315.58     12.62 o 
 -16   7   9       54.74       69.43     11.05 o 
 -15   7   9       80.43       71.75      9.43 o 
 -14   7   9      159.04      158.36     11.16 o 
 -13   7   9      197.93      199.07      8.46 o 
 -12   7   9       44.86       51.65      8.20 o 
 -11   7   9      133.82      133.25     11.36 o 
 -10   7   9     1342.51     1206.57     20.78 o 
  -9   7   9       14.06        6.68     56.80 o 
  -8   7   9       63.20       13.86     44.06 o 
  -7   7   9      287.85      200.39     74.16 o 
  -6   7   9      256.69      244.57     69.43 o 
  -5   7   9     3612.56     3686.73    119.13 o 
  -4   7   9       98.40      149.29     24.32 o 
  -3   7   9      621.19      612.82     29.15 o 
  -2   7   9     1698.45     1574.90     63.12 o 
  -1   7   9      364.18      347.15     14.93 o 
   0   7   9        5.15       21.07     10.52 o 
   1   7   9     3555.71     3458.20    314.79 o 
   2   7   9      416.70      375.36     48.94 o 
   3   7   9     1111.34     1133.55     57.26 o 
   4   7   9     6316.29     6073.40    123.89 o 
   5   7   9        1.76       36.31     42.28 o 
   6   7   9     1096.73     1115.57    102.56 o 
   7   7   9      548.72      548.92     18.15 o 
   8   7   9       99.25      102.56     14.20 o 
   9   7   9       53.44       59.96     12.62 o 
  10   7   9      528.53      484.43     18.15 o 
  11   7   9        7.21       18.93      9.47 o 
  12   7   9       98.44       93.10     11.05 o 
  13   7   9       51.56       45.76      7.89 o 
 -16   8   9       15.04       20.51      9.47 o 
 -15   8   9       31.39       30.77      8.93 o 
 -14   8   9       56.77       60.35     16.57 o 
 -13   8   9        1.64        7.36      8.20 o 
 -12   8   9        9.57       13.00      7.86 o 
 -11   8   9      184.08      175.15     11.68 o 
 -10   8   9        4.75       19.06     12.07 o 
  -9   8   9       62.69       67.77     14.86 o 
  -8   8   9       37.44        4.73     52.44 o 
  -7   8   9     3239.29     3315.15    170.41 o 
  -6   8   9      697.20      755.81     89.94 o 
  -5   8   9       76.38       59.88     12.17 o 
  -4   8   9     1036.78     1080.20     22.54 o 
  -3   8   9      210.18      179.17     25.87 o 
  -2   8   9        9.78       80.69     71.01 o 
  -1   8   9     1376.92     1429.11     25.35 o 
   0   8   9       55.22       56.98     11.96 o 
   1   8   9     5549.65     5483.13    142.82 o 
   2   8   9      688.49      613.52     59.62 o 
   3   8   9       93.96       72.00     42.22 o 
   4   8   9     3944.49     3577.02    122.59 o 
   5   8   9     4240.12     3969.02    130.53 o 
   6   8   9      133.46      137.10     10.96 o 
   7   8   9       12.06        9.47     12.62 o 
   8   8   9       89.12       55.23     12.62 o 
   9   8   9       10.98       12.62     12.62 o 
  10   8   9      303.67      287.46     11.68 o 
  11   8   9      461.07      472.65     11.68 o 
  12   8   9      116.72      112.03     11.05 o 
 -15   9   9        8.52       15.17      7.89 o 
 -14   9   9       47.21       57.36      8.31 o 
 -13   9   9       24.72       29.22      7.86 o 
 -12   9   9      117.79      112.05     11.16 o 
 -11   9   9      563.65      525.50     19.72 o 
 -10   9   9       74.04       84.18     10.56 o 
  -9   9   9      173.21      172.21      9.33 o 
  -8   9   9      113.52       82.78     14.99 o 
  -7   9   9     1983.01     1629.96    134.12 o 
  -6   9   9      229.97      217.75     15.78 o 
  -5   9   9      809.59      762.64     21.64 o 
  -4   9   9       17.16       46.52     29.19 o 
  -3   9   9      334.41      334.65     17.36 o 
  -2   9   9     3101.71     2913.77    105.72 o 
  -1   9   9      987.77      897.89     21.62 o 
   0   9   9      228.30      262.01     48.29 o 
   1   9   9       53.42       54.75     40.71 o 
   2   9   9      929.42      847.31     67.81 o 
   3   9   9     1843.31     1650.64     89.18 o 
   4   9   9      341.88      369.71     55.75 o 
   5   9   9     1593.46     1544.37     82.85 o 
   6   9   9      217.42      213.02     17.36 o 
   7   9   9      141.72      123.08     14.20 o 
   8   9   9       65.04       80.47     14.20 o 
   9   9   9      243.14      231.95     15.78 o 
  10   9   9        0.51        2.91      6.02 o 
  11   9   9       82.28       88.85      7.19 o 
  12   9   9      143.25      138.85      9.47 o 
 -15  10   9       90.76      107.30      9.47 o 
 -14  10   9       39.63       35.67      7.57 o 
 -13  10   9       15.47       21.10      8.72 o 
 -12  10   9       66.39       53.87      6.82 o 
 -11  10   9       27.20       24.87      9.43 o 
 -10  10   9      193.32      180.38     11.68 o 
  -9  10   9       79.02       75.54     10.56 o 
  -8  10   9     1000.02      986.58     15.43 o 
  -7  10   9       73.40       72.69      9.95 o 
  -6  10   9      459.85      441.35     59.17 o 
  -5  10   9      268.72      237.10     54.44 o 
  -4  10   9      598.19      596.16     46.56 o 
  -3  10   9      171.99      154.59      9.36 o 
  -2  10   9     2868.03     2860.06     36.92 o 
  -1  10   9      687.66      709.20     42.60 o 
   0  10   9      210.76      243.11     50.76 o 
   1  10   9       38.95       28.61     49.64 o 
   2  10   9     1306.58     1122.32     82.84 o 
   3  10   9       49.18       31.55     13.70 o 
   4  10   9      303.34      329.21     29.25 o 
   5  10   9     1149.66     1175.53     29.98 o 
   6  10   9      361.72      367.65     20.51 o 
   7  10   9      286.40      304.53     18.93 o 
   8  10   9      273.31      285.60     17.36 o 
   9  10   9        7.18       11.99      8.31 o 
  10  10   9      132.87      138.01      6.52 o 
  11  10   9      389.55      413.41     12.62 o 
 -14  11   9       25.92       18.93      9.47 o 
 -13  11   9       83.31       80.47     12.62 o 
 -12  11   9       17.27       18.56      9.43 o 
 -11  11   9      309.62      297.15     10.48 o 
 -10  11   9        7.65        4.73      7.29 o 
  -9  11   9      156.21      152.59      9.11 o 
  -8  11   9      305.56      311.78     10.30 o 
  -7  11   9     1228.43     1158.80     33.14 o 
  -6  11   9        1.62        3.25      9.37 o 
  -5  11   9     2122.76     1996.79     61.92 o 
  -4  11   9     1225.52     1096.97     29.79 o 
  -3  11   9     2171.95     2120.63     36.88 o 
  -2  11   9      493.78      471.72     44.97 o 
  -1  11   9      323.99      372.38     78.89 o 
   0  11   9      837.69      775.76     82.84 o 
   1  11   9       94.27       93.30     26.08 o 
   2  11   9      156.37      141.74     10.97 o 
   3  11   9      715.95      743.04     48.91 o 
   4  11   9       21.34       18.93     14.20 o 
   5  11   9      624.61      686.38     23.67 o 
   6  11   9     1613.47     1528.98     31.56 o 
   7  11   9       34.95       39.45     12.62 o 
   8  11   9      547.40      561.22     13.25 o 
   9  11   9       22.24       17.24      7.19 o 
  10  11   9       34.28       28.75      4.81 o 
 -13  12   9       24.46       17.36      9.47 o 
 -12  12   9      200.52      213.02     14.20 o 
 -11  12   9       79.01       92.48      8.93 o 
 -10  12   9       68.94       73.62      6.31 o 
  -9  12   9       68.25       66.39      7.86 o 
  -8  12   9      299.94      296.80     10.02 o 
  -7  12   9      139.47      143.18      9.11 o 
  -6  12   9      185.54      163.95      8.77 o 
  -5  12   9        1.65        8.33      7.86 o 
  -4  12   9     2580.97     2460.78     21.51 o 
  -3  12   9      340.74      309.01     24.11 o 
  -2  12   9      320.04      303.44     12.79 o 
  -1  12   9     7728.64     7428.37     93.88 o 
   0  12   9       39.03       44.18     10.04 o 
   1  12   9     2169.00     2221.67     36.29 o 
   2  12   9      126.47      119.92     14.20 o 
   3  12   9      566.62      609.07     22.09 o 
   4  12   9      263.37      252.46     17.36 o 
   5  12   9      420.47      367.65     18.93 o 
   6  12   9      118.51       91.52     14.20 o 
   7  12   9       12.94       22.09     12.62 o 
   8  12   9        1.43        1.58      9.47 o 
   9  12   9       20.89       23.67      9.47 o 
 -12  13   9       52.99       48.91      9.47 o 
 -11  13   9       11.46       16.51      7.19 o 
 -10  13   9      160.50      157.69      7.29 o 
  -9  13   9        8.87        5.04      5.69 o 
  -8  13   9       49.97       50.83      6.24 o 
  -7  13   9       76.92       79.38      6.88 o 
  -6  13   9       99.46       89.25      6.40 o 
  -5  13   9       58.38       57.97      9.43 o 
  -4  13   9      107.47       82.64      8.10 o 
  -3  13   9       15.98       16.86      8.72 o 
  -2  13   9     1160.12     1133.73     18.97 o 
  -1  13   9        0.81       10.26      8.93 o 
   0  13   9      127.46      130.98     11.16 o 
   1  13   9        4.04       12.10      7.29 o 
   2  13   9       34.58       22.88      8.93 o 
   3  13   9       93.65       97.35     10.04 o 
   4  13   9        7.40       20.51      8.93 o 
   5  13   9      237.78      229.71     19.72 o 
   6  13   9      168.97      164.10     14.20 o 
   7  13   9      109.88      127.81     12.62 o 
   8  13   9      226.45      255.62     12.62 o 
   9  13   9      635.10      703.74     14.20 o 
 -11  14   9       67.69       78.89      9.47 o 
 -10  14   9      355.15      362.63      9.43 o 
  -9  14   9        0.01        0.79      6.69 o 
  -8  14   9       64.97       81.02      8.31 o 
  -7  14   9      336.33      372.20     14.99 o 
  -6  14   9       91.11       89.38      7.56 o 
  -5  14   9      157.35      168.96      8.47 o 
  -4  14   9        1.89       18.01      9.43 o 
  -3  14   9       28.11       29.37      7.17 o 
  -2  14   9      342.16      318.19     12.79 o 
  -1  14   9      238.13      233.04     14.20 o 
   0  14   9       33.46       40.04      8.93 o 
   1  14   9      102.54      107.13      9.43 o 
   2  14   9     1088.63     1048.24     16.99 o 
   3  14   9       97.16       94.51      9.43 o 
   4  14   9        9.12       18.93      7.81 o 
   5  14   9       87.93       86.78     12.62 o 
   6  14   9       80.94      107.30     11.05 o 
   7  14   9       11.31       25.25      7.89 o 
   8  14   9        5.64       11.05      6.31 o 
 -10  15   9       12.15       14.20      7.89 o 
  -9  15   9       85.09       80.90      6.06 o 
  -8  15   9       20.94       25.25      6.06 o 
  -7  15   9       44.52       47.57      7.57 o 
  -6  15   9      374.42      354.75     11.68 o 
  -5  15   9       20.32       25.88      8.31 o 
  -4  15   9      163.09      198.86     11.16 o 
  -3  15   9        0.55        5.52      8.93 o 
  -2  15   9      441.26      444.84     13.79 o 
  -1  15   9      597.24      594.58     12.12 o 
   0  15   9        0.55        4.84      8.31 o 
   1  15   9       12.21        9.47      6.64 o 
   2  15   9     1368.23     1404.78     17.96 o 
   3  15   9       44.32       50.19      7.89 o 
   4  15   9      275.54      271.44     14.99 o 
   5  15   9      218.44      213.02     11.05 o 
   6  15   9       78.23       82.05      7.89 o 
  -8  16   9      297.60      287.18     11.05 o 
  -7  16   9      135.65      137.28     11.05 o 
  -6  16   9      125.17      123.08     11.05 o 
  -5  16   9      227.84      275.43      9.43 o 
  -4  16   9        4.23        3.76      7.19 o 
  -3  16   9       72.95       83.66      8.93 o 
  -2  16   9      207.97      218.67      9.43 o 
  -1  16   9      239.01      208.28     14.20 o 
   0  16   9      425.80      408.05     19.72 o 
   1  16   9      347.39      412.70     10.56 o 
   2  16   9       74.16       74.16      9.47 o 
   3  16   9       14.31       20.51      5.58 o 
   4  16   9      108.28      124.65      9.47 o 
  -5  17   9      144.47      128.89      6.06 o 
  -4  17   9      293.66      323.11     11.83 o 
  -3  17   9      163.37      180.95      7.81 o 
  -2  17   9      297.60      354.02     14.20 o 
  -1  17   9       57.99       48.54      6.06 o 
   0  17   9      213.87      239.40      7.19 o 
   1  17   9       14.47       25.76      4.93 o 
 -17   0  10       76.63      107.30     11.05 o 
 -16   0  10      146.57      142.99     18.93 o 
 -15   0  10      488.41      520.44     16.57 o 
 -14   0  10      140.51      137.59     15.78 o 
 -13   0  10      153.87      144.90     11.16 o 
 -12   0  10     1114.92     1110.61     19.50 o 
 -11   0  10      722.69      631.16     94.67 o 
 -10   0  10     4308.87     4389.69    183.04 o 
  -9   0  10      163.16      233.53     69.43 o 
  -8   0  10     2290.24     2401.55    129.39 o 
  -7   0  10     1192.83     1038.25     94.67 o 
  -6   0  10     2303.93     2649.28    124.65 o 
  -5   0  10     3947.29     4351.82    160.94 o 
  -4   0  10     2092.35     2369.99    110.45 o 
  -3   0  10       56.83       36.29     41.03 o 
  -2   0  10      259.56      263.51     53.65 o 
  -1   0  10      268.43      236.68     59.96 o 
   0   0  10        0.02       31.56     45.76 o 
   1   0  10        9.98       18.93     56.80 o 
   2   0  10      480.10      378.69     74.16 o 
   3   0  10      121.41       67.85     66.27 o 
   4   0  10      415.77      429.19     85.21 o 
   5   0  10     2435.59     2496.22    160.94 o 
   6   0  10       22.99       42.60     80.47 o 
   7   0  10     3920.78     3357.75    194.08 o 
   8   0  10     1135.08      823.66    118.34 o 
   9   0  10      115.33      140.05     16.65 o 
  10   0  10       15.00       15.15     12.62 o 
  11   0  10      401.86      408.67     26.82 o 
  12   0  10      432.96      493.88     26.82 o 
  13   0  10      289.00      367.65     20.51 o 
  14   0  10       36.57       34.71     11.05 o 
 -17   1  10       96.25      125.81     12.62 o 
 -16   1  10      106.62      130.33      7.86 o 
 -15   1  10      180.40      190.96      8.46 o 
 -14   1  10      482.84      498.75     10.26 o 
 -13   1  10     1201.21     1263.81     16.40 o 
 -12   1  10      210.19      228.61      8.64 o 
 -11   1  10     2678.44     2603.20    107.04 o 
 -10   1  10     7480.16     7806.67    219.33 o 
  -9   1  10     2791.55     2444.20     95.39 o 
  -8   1  10      362.46      432.34     48.52 o 
  -7   1  10     4316.72     4465.07    114.33 o 
  -6   1  10     1356.89     1378.52    139.64 o 
  -5   1  10    13617.29    15273.37    607.49 o 
  -4   1  10     5626.68     6618.35    192.50 o 
  -3   1  10     5829.92     6575.24    288.75 o 
  -2   1  10    30370.44    31843.42    386.58 o 
  -1   1  10     2911.81     2856.91     89.24 o 
   0   1  10      195.10      115.57     25.93 o 
   1   1  10     2881.23     2397.64     90.37 o 
   2   1  10     7696.18     7874.44    162.31 o 
   3   1  10       30.04       24.31     46.21 o 
   4   1  10     3004.31     2677.72    111.56 o 
   5   1  10    16632.00    15727.33    295.07 o 
   6   1  10      768.68      626.08     71.38 o 
   7   1  10     1895.89     1747.57    122.29 o 
   8   1  10     4801.10     4059.19    167.53 o 
   9   1  10        6.79       11.27      6.67 o 
  10   1  10        0.54        8.02      9.33 o 
  11   1  10        0.60       14.69      8.10 o 
  12   1  10     1481.02     1502.46     25.09 o 
  13   1  10      136.76      158.18     12.27 o 
  14   1  10       31.74       26.04      7.81 o 
 -17   2  10      112.75      125.68      9.47 o 
 -16   2  10        0.59       12.43      7.17 o 
 -15   2  10        3.46        2.32      6.67 o 
 -14   2  10      164.83      157.71      7.89 o 
 -13   2  10      161.27      167.67     11.68 o 
 -12   2  10      734.28      707.74     13.34 o 
 -11   2  10     2559.27     2442.58    151.48 o 
 -10   2  10     2617.23     2833.89    154.63 o 
  -9   2  10     1568.17     1528.98    115.19 o 
  -8   2  10      265.08      244.57     64.69 o 
  -7   2  10      528.63      445.00     63.12 o 
  -6   2  10      173.75      196.67     39.03 o 
  -5   2  10      971.78     1176.98    118.34 o 
  -4   2  10     1596.03     2382.04    109.66 o 
  -3   2  10      480.98      600.64     47.41 o 
  -2   2  10     1596.64     2061.35     75.65 o 
  -1   2  10       69.13       75.03     25.83 o 
   0   2  10      195.25      131.93     29.40 o 
   1   2  10        3.18       14.22     26.78 o 
   2   2  10      198.77      191.45     45.09 o 
   3   2  10        0.90        2.37     45.75 o 
   4   2  10      934.24      847.83     72.92 o 
   5   2  10     2135.92     2003.30    115.19 o 
   6   2  10     3725.67     3224.37    127.75 o 
   7   2  10     1433.41     1298.60    129.39 o 
   8   2  10     1686.85     1485.08     63.26 o 
   9   2  10       83.18       85.34      8.41 o 
  10   2  10      590.19      520.62     18.20 o 
  11   2  10      286.12      300.26     11.82 o 
  12   2  10       59.90       73.82     13.39 o 
  13   2  10      584.05      680.07     15.62 o 
  14   2  10        0.00       -5.52      6.69 o 
 -17   3  10      267.01      290.33     15.78 o 
 -16   3  10       28.11       38.04      9.43 o 
 -15   3  10        6.24        0.84      9.43 o 
 -14   3  10      501.06      515.82     12.12 o 
 -13   3  10      326.15      344.35     13.30 o 
 -12   3  10      142.65      141.10      8.97 o 
 -11   3  10       19.81       12.62     69.43 o 
 -10   3  10     2739.96     2578.27    153.06 o 
  -9   3  10      341.39      279.29     71.01 o 
  -8   3  10      315.76      329.78     69.43 o 
  -7   3  10     1097.85     1060.34     97.83 o 
  -6   3  10     5028.44     5278.05    186.19 o 
  -5   3  10     1899.04     1978.68    115.19 o 
  -4   3  10      809.67     1306.84    224.85 o 
  -3   3  10    24048.77    26765.84    411.04 o 
  -2   3  10    26182.79    30722.77    223.99 o 
  -1   3  10       66.16       46.84     26.24 o 
   0   3  10    24490.29    26554.94    485.20 o 
   1   3  10     3431.49     3207.94     79.75 o 
   2   3  10     1330.85     1056.31     52.44 o 
   3   3  10      674.44      575.76     62.36 o 
   4   3  10    12106.06    11966.54    504.93 o 
   5   3  10     7472.21     7300.66    517.55 o 
   6   3  10     4620.71     4159.32    203.55 o 
   7   3  10      337.26      300.22     56.09 o 
   8   3  10      773.38      674.32     30.80 o 
   9   3  10     6671.62     6160.39    382.26 o 
  10   3  10      729.33      672.04     15.07 o 
  11   3  10      423.97      401.37     11.65 o 
  12   3  10      372.49      422.10     15.62 o 
  13   3  10      317.46      347.17     11.68 o 
 -17   4  10       46.31       71.01     12.62 o 
 -16   4  10        2.36       -6.31     14.20 o 
 -15   4  10      175.62      209.86     17.36 o 
 -14   4  10        1.71        8.93      6.24 o 
 -13   4  10       79.73       85.57      7.03 o 
 -12   4  10      571.96      526.18     10.80 o 
 -11   4  10        7.15       69.43     77.32 o 
 -10   4  10      311.69      337.67     80.47 o 
  -9   4  10      839.08      976.71    104.14 o 
  -8   4  10      620.31      676.92     89.94 o 
  -7   4  10      458.65      443.39     75.74 o 
  -6   4  10      408.98      419.72     77.32 o 
  -5   4  10     3049.39     3394.04    151.48 o 
  -4   4  10      266.47      250.88     67.85 o 
  -3   4  10     2149.89     2464.68    100.41 o 
  -2   4  10      522.86      773.82     45.91 o 
  -1   4  10       33.09       21.11     26.68 o 
   0   4  10      209.84      267.42     33.89 o 
   1   4  10     1037.52     1049.00     52.28 o 
   2   4  10     1170.26     1169.02     55.64 o 
   3   4  10      316.99      308.07     40.04 o 
   4   4  10     1489.49     1342.79    112.03 o 
   5   4  10       42.21       -7.89     64.69 o 
   6   4  10     2591.28     2472.06    105.13 o 
   7   4  10       37.70       11.83     55.79 o 
   8   4  10     2499.73     2373.01    103.02 o 
   9   4  10     1685.83     1573.48     28.69 o 
  10   4  10       93.77       85.95      9.35 o 
  11   4  10       48.98       58.04      8.21 o 
  12   4  10      565.51      649.42     15.62 o 
  13   4  10       50.94       45.79      5.55 o 
 -17   5  10      405.72      399.21     14.20 o 
 -16   5  10      192.82      175.15     15.78 o 
 -15   5  10       73.41       89.35      9.86 o 
 -14   5  10      122.55      141.45     10.99 o 
 -13   5  10      153.43      159.10      8.07 o 
 -12   5  10      375.51      387.95     11.81 o 
 -11   5  10      369.41      344.60     11.21 o 
 -10   5  10     1712.60     1465.86    126.23 o 
  -9   5  10      259.70      279.29     77.32 o 
  -8   5  10      219.40      255.62     74.16 o 
  -7   5  10      172.24      138.85     59.96 o 
  -6   5  10      710.30      564.88     86.78 o 
  -5   5  10      282.95      287.24     13.90 o 
  -4   5  10      343.87      398.42     22.87 o 
  -3   5  10    34159.97    39504.93    346.86 o 
  -2   5  10      870.20      871.00     85.21 o 
  -1   5  10     2554.05     2566.22     73.71 o 
   0   5  10    24188.80    27775.14    286.74 o 
   1   5  10     1699.21     1465.11     51.24 o 
   2   5  10     1247.76     1119.68     54.15 o 
   3   5  10      498.44      498.57     42.12 o 
   4   5  10     3869.00     3768.25    119.32 o 
   5   5  10      893.64      754.23     96.25 o 
   6   5  10      390.08      274.55     80.47 o 
   7   5  10     2460.12     2238.75     26.88 o 
   8   5  10     1048.73      989.92     19.50 o 
   9   5  10      306.75      287.55     10.73 o 
  10   5  10       45.11       49.81      8.21 o 
  11   5  10      566.44      563.26     23.44 o 
  12   5  10      187.71      203.42      7.10 o 
  13   5  10       38.79       36.29      7.89 o 
 -17   6  10       36.70       41.03      9.47 o 
 -16   6  10        0.30       -7.89     12.62 o 
 -15   6  10       86.82       84.91      9.43 o 
 -14   6  10      221.43      239.37     12.27 o 
 -13   6  10       17.74       22.70      8.10 o 
 -12   6  10      402.93      377.70     13.94 o 
 -11   6  10      365.57      353.18     10.77 o 
 -10   6  10       10.20       56.80     77.32 o 
  -9   6  10        0.18       41.09     52.12 o 
  -8   6  10      276.37      307.69     74.16 o 
  -7   6  10      441.35      448.12     83.63 o 
  -6   6  10      151.29      178.30     66.27 o 
  -5   6  10     3703.04     3675.55    144.38 o 
  -4   6  10     4324.38     4341.01    124.54 o 
  -3   6  10       25.85       47.22     10.66 o 
  -2   6  10      496.04      498.58     16.95 o 
  -1   6  10     2234.64     2221.49     66.61 o 
   0   6  10      490.63      322.55     44.06 o 
   1   6  10      793.19      801.51     48.85 o 
   2   6  10      530.73      603.72     69.69 o 
   3   6  10     3978.09     3832.18     97.68 o 
   4   6  10      565.79      499.96     45.99 o 
   5   6  10      200.35      180.78     45.58 o 
   6   6  10      630.55      487.57     93.10 o 
   7   6  10      239.99      243.65     12.62 o 
   8   6  10      144.18      162.91     11.16 o 
   9   6  10     1357.10     1317.54     29.98 o 
  10   6  10      209.03      225.64     14.20 o 
  11   6  10       41.15       37.87      9.47 o 
  12   6  10      607.72      570.24     35.50 o 
  13   6  10       72.50       91.52      7.89 o 
 -16   7  10      101.01      121.50     12.62 o 
 -15   7  10        1.45       11.26      8.31 o 
 -14   7  10       38.65       36.99      7.43 o 
 -13   7  10       65.15       55.89      8.47 o 
 -12   7  10        5.21        8.89     10.56 o 
 -11   7  10      593.37      525.31     17.36 o 
 -10   7  10      151.71      126.86     11.68 o 
  -9   7  10     2701.79     2608.97    134.91 o 
  -8   7  10      404.82      366.07     83.63 o 
  -7   7  10       58.42       48.91     67.85 o 
  -6   7  10      261.65      301.04    123.86 o 
  -5   7  10     1669.76     1709.03     58.38 o 
  -4   7  10     1616.83     1551.38     44.93 o 
  -3   7  10      896.20      780.64     26.87 o 
  -2   7  10     3031.65     3032.35     72.58 o 
  -1   7  10      115.43      115.88     12.37 o 
   0   7  10     1128.63     1061.44     67.33 o 
   1   7  10     4487.41     4414.81    160.94 o 
   2   7  10     1128.87      939.49     66.92 o 
   3   7  10     1780.68     1703.16    106.14 o 
   4   7  10      481.64      344.12     42.76 o 
   5   7  10      108.27      107.07     49.62 o 
   6   7  10     3522.15     3117.35     74.95 o 
   7   7  10      193.71      147.04     10.56 o 
   8   7  10      170.60      149.90     15.78 o 
   9   7  10      479.86      389.74     18.93 o 
  10   7  10      145.33      140.74      9.43 o 
  11   7  10      519.23      520.70     17.36 o 
  12   7  10      364.69      343.49     32.35 o 
 -16   8  10       54.66       58.38      9.47 o 
 -15   8  10      157.49      142.48     13.41 o 
 -14   8  10      429.36      394.13     38.66 o 
 -13   8  10      452.02      409.47     12.53 o 
 -12   8  10      349.66      267.64     13.39 o 
 -11   8  10      794.84      738.45     26.82 o 
 -10   8  10      153.65      148.32     17.36 o 
  -9   8  10        1.49        0.42     13.84 o 
  -8   8  10      124.86      160.94     55.79 o 
  -7   8  10     2987.73     2858.37     82.84 o 
  -6   8  10      119.99      126.73     33.92 o 
  -5   8  10      422.20      379.17     64.69 o 
  -4   8  10     7651.23     7396.75     58.41 o 
  -3   8  10      227.87      211.28     15.37 o 
  -2   8  10      453.10      388.29     41.03 o 
  -1   8  10     4626.36     4348.32     44.59 o 
   0   8  10     4605.68     4176.17    246.94 o 
   1   8  10      158.41      147.75     70.22 o 
   2   8  10       40.29       20.21     41.10 o 
   3   8  10      893.82      855.12     69.07 o 
   4   8  10     1312.02     1237.25     80.84 o 
   5   8  10      163.50      180.94     15.49 o 
   6   8  10       86.00       72.62      9.35 o 
   7   8  10     2111.12     2063.88     37.87 o 
   8   8  10      468.83      462.32     20.51 o 
   9   8  10        1.23        7.89     12.62 o 
  10   8  10     1418.78     1385.12     29.19 o 
  11   8  10       35.73       32.11      6.06 o 
  12   8  10        7.69        6.31      7.89 o 
 -15   9  10      203.91      175.33      9.47 o 
 -14   9  10        1.52        1.58      7.81 o 
 -13   9  10       87.01       94.28      6.88 o 
 -12   9  10      102.89       88.16      8.47 o 
 -11   9  10        0.85        2.78      9.43 o 
 -10   9  10      253.27      260.35     18.93 o 
  -9   9  10      206.96      168.05     12.27 o 
  -8   9  10     1337.98     1277.11     43.39 o 
  -7   9  10       10.04       17.17     12.40 o 
  -6   9  10      108.51      129.39     15.78 o 
  -5   9  10      359.28      372.38     18.93 o 
  -4   9  10     1141.84     1040.56     24.61 o 
  -3   9  10      376.13      390.09     58.38 o 
  -2   9  10     5917.98     5855.43     72.58 o 
  -1   9  10     3081.27     2916.07     59.96 o 
   0   9  10      602.00      503.38     55.94 o 
   1   9  10     5351.93     5264.87    272.19 o 
   2   9  10      248.96      219.02     49.42 o 
   3   9  10     3535.27     3206.06    157.79 o 
   4   9  10     1511.80     1436.50     30.41 o 
   5   9  10       81.81       76.06      9.37 o 
   6   9  10     1382.37     1416.95     31.56 o 
   7   9  10     1281.97     1202.35     28.40 o 
   8   9  10      719.85      670.60     22.09 o 
   9   9  10       95.60       86.78     14.20 o 
  10   9  10      141.92      158.85      6.94 o 
  11   9  10      643.22      643.44     13.41 o 
 -14  10  10       70.46       75.75      7.19 o 
 -13  10  10       30.52       36.21      8.31 o 
 -12  10  10      543.63      541.04     11.56 o 
 -11  10  10      382.57      377.21     11.21 o 
 -10  10  10       56.93       55.95     10.04 o 
  -9  10  10      718.77      639.12     16.01 o 
  -8  10  10     2559.97     2547.85     50.49 o 
  -7  10  10      876.05      831.27     17.27 o 
  -6  10  10        5.70        7.05      9.43 o 
  -5  10  10     2190.52     2160.13     36.29 o 
  -4  10  10     8234.54     8127.54     64.52 o 
  -3  10  10       12.75       25.36      8.87 o 
  -2  10  10     1581.52     1514.44     29.27 o 
  -1  10  10     5449.57     5062.82     56.80 o 
   0  10  10       22.05       58.38     74.16 o 
   1  10  10       40.62        9.08     49.57 o 
   2  10  10      701.80      524.56     61.55 o 
   3  10  10     1716.24     1493.99     32.05 o 
   4  10  10     1140.83      927.80     26.82 o 
   5  10  10        6.49       34.71     12.62 o 
   6  10  10      735.03      706.90     23.67 o 
   7  10  10     3086.80     2857.56     41.03 o 
   8  10  10      268.28      266.66     15.78 o 
   9  10  10       57.21       41.91      8.68 o 
  10  10  10      325.11      305.10      7.56 o 
  11  10  10       12.37       28.40      7.89 o 
 -14  11  10      104.01      108.87      9.47 o 
 -13  11  10      258.58      262.61      8.72 o 
 -12  11  10      553.99      558.86     11.23 o 
 -11  11  10      147.77      145.33      8.47 o 
 -10  11  10       17.40        8.42      7.29 o 
  -9  11  10       18.72       17.75      6.31 o 
  -8  11  10      336.46      322.78      9.47 o 
  -7  11  10      136.79      139.62      9.11 o 
  -6  11  10        4.62        4.23      7.86 o 
  -5  11  10      421.96      434.30     11.75 o 
  -4  11  10      792.18      736.52     25.91 o 
  -3  11  10      106.29      114.45      8.25 o 
  -2  11  10     8507.63     8197.60     37.95 o 
  -1  11  10     8441.16     8254.50    193.29 o 
   0  11  10      109.10       85.46     15.51 o 
   1  11  10      621.60      571.92     32.53 o 
   2  11  10       97.77      102.56     14.20 o 
   3  11  10       18.34       17.99      8.31 o 
   4  11  10     2399.39     2373.15     37.87 o 
   5  11  10      346.69      343.98     18.93 o 
   6  11  10       24.70       31.56     14.20 o 
   7  11  10     1117.49     1113.99     26.82 o 
   8  11  10        0.21        2.91      7.19 o 
   9  11  10       94.54       86.42      7.19 o 
  10  11  10      212.09      179.51      8.68 o 
 -13  12  10       54.21       48.91      9.47 o 
 -12  12  10      353.29      414.63     13.41 o 
 -11  12  10      221.11      222.03      9.43 o 
 -10  12  10        1.17       -6.38      6.38 o 
  -9  12  10       17.11       10.34      6.08 o 
  -8  12  10     1293.43     1335.80     14.17 o 
  -7  12  10       11.74       11.93      6.67 o 
  -6  12  10        1.60        7.57      7.86 o 
  -5  12  10     4799.91     4688.13     68.64 o 
  -4  12  10      147.10      155.80      8.69 o 
  -3  12  10       12.65       18.58      9.86 o 
  -2  12  10      709.96      659.93     16.15 o 
  -1  12  10     2757.42     2755.98     89.94 o 
   0  12  10     2345.71     2309.52     26.20 o 
   1  12  10      614.38      623.27     22.09 o 
   2  12  10      540.46      539.64     20.51 o 
   3  12  10     1469.33     1504.40     23.67 o 
   4  12  10      728.84      706.90     22.09 o 
   5  12  10      409.38      408.67     18.93 o 
   6  12  10     2255.99     2291.10     34.71 o 
   7  12  10      578.12      590.13     18.93 o 
   8  12  10      214.09      261.93     12.62 o 
   9  12  10      786.76      770.41     29.19 o 
 -12  13  10      214.73      206.70     11.05 o 
 -11  13  10      101.78       89.74     11.05 o 
 -10  13  10       48.43       50.21      7.19 o 
  -9  13  10       40.65       42.60      7.81 o 
  -8  13  10       19.21       16.07      6.94 o 
  -7  13  10       23.89       25.34      7.17 o 
  -6  13  10       91.36       79.14      7.56 o 
  -5  13  10      691.06      668.96     12.43 o 
  -4  13  10      254.91      259.79     11.68 o 
  -3  13  10      187.13      189.10     11.68 o 
  -2  13  10       70.84       75.74      9.43 o 
  -1  13  10       23.60       34.25      9.43 o 
   0  13  10        1.44        7.10      8.93 o 
   1  13  10        6.60        9.47     14.20 o 
   2  13  10       12.52       13.25      8.31 o 
   3  13  10      333.76      309.12     11.68 o 
   4  13  10      646.09      692.01     15.62 o 
   5  13  10      127.15      101.78      8.93 o 
   6  13  10        4.46       17.36     11.05 o 
   7  13  10      418.13      508.08     15.78 o 
   8  13  10       51.24       50.49      7.89 o 
 -11  14  10      426.07      419.72     12.62 o 
 -10  14  10        0.14        3.16      5.58 o 
  -9  14  10      303.47      305.93      9.43 o 
  -8  14  10      880.87      913.83     15.03 o 
  -7  14  10      672.94      687.74     19.72 o 
  -6  14  10        2.17        5.08      6.64 o 
  -5  14  10      370.80      388.63     12.79 o 
  -4  14  10     2201.43     2133.75     25.09 o 
  -3  14  10      741.99      776.35     16.74 o 
  -2  14  10      414.46      386.89     12.79 o 
  -1  14  10     1160.90     1127.43     17.85 o 
   0  14  10     2564.16     2668.21     37.87 o 
   1  14  10       26.67       28.97      8.31 o 
   2  14  10      159.78      190.53     10.04 o 
   3  14  10     2599.88     2724.78     45.76 o 
   4  14  10      116.00      116.76     12.62 o 
   5  14  10       52.68       48.91     11.05 o 
   6  14  10     1062.02     1147.13     20.51 o 
   7  14  10      293.73      276.13     11.05 o 
  -9  15  10      367.40      365.77     13.41 o 
  -8  15  10       74.44       76.08      7.19 o 
  -7  15  10       11.87       14.93      7.19 o 
  -6  15  10       16.19       22.38      5.91 o 
  -5  15  10      360.67      395.21      9.39 o 
  -4  15  10       43.25       40.88      8.31 o 
  -3  15  10       17.28       23.67      8.93 o 
  -2  15  10       35.48       27.61      8.93 o 
  -1  15  10        0.79       11.05     12.62 o 
   0  15  10        4.34        6.31      7.81 o 
   1  15  10      108.65      123.30      8.31 o 
   2  15  10       26.52       30.18      7.19 o 
   3  15  10      296.19      275.47     25.25 o 
   4  15  10        6.84        5.52      5.58 o 
   5  15  10      248.65      239.84     11.05 o 
  -7  16  10      263.94      280.86     11.05 o 
  -6  16  10        7.05       12.62      6.06 o 
  -5  16  10       52.69       72.75      5.72 o 
  -4  16  10      585.25      587.04     12.27 o 
  -3  16  10       67.12       67.05      6.38 o 
  -2  16  10        2.26        3.16      6.69 o 
  -1  16  10      352.30      365.52     10.56 o 
   0  16  10      487.15      536.80     11.68 o 
   1  16  10      361.84      439.65     11.05 o 
   2  16  10      456.39      504.42     33.92 o 
   3  16  10      274.83      236.73      6.69 o 
  -4  17  10        0.50        1.58      6.31 o 
  -3  17  10        6.64        7.10      4.46 o 
  -2  17  10       70.42       65.49      5.58 o 
  -1  17  10       21.89       31.56      4.93 o 
   0  17  10        2.90        7.89      6.31 o 
 -17   1  11        3.61        7.04      7.19 o 
 -16   1  11        5.26       16.14      7.89 o 
 -15   1  11        2.10        8.22      6.88 o 
 -14   1  11       30.02       25.89      6.67 o 
 -13   1  11      671.06      611.90     15.71 o 
 -12   1  11     9515.69     8922.15    108.64 o 
 -11   1  11      822.23      795.26     99.41 o 
 -10   1  11      555.68      398.41     53.90 o 
  -9   1  11     1588.16     1530.38     82.56 o 
  -8   1  11      131.47       92.65     41.74 o 
  -7   1  11     2768.00     3145.05    102.58 o 
  -6   1  11        0.87       29.07     35.65 o 
  -5   1  11       22.26        6.41     34.53 o 
  -4   1  11       24.13        9.88     32.13 o 
  -3   1  11       80.00       53.65     37.94 o 
  -2   1  11     5755.92     6488.21    136.11 o 
  -1   1  11      642.32      705.54     56.90 o 
   0   1  11      612.73      595.57     55.75 o 
   1   1  11     1036.14     1035.90     70.84 o 
   2   1  11      305.53      387.67    110.45 o 
   3   1  11      736.72      647.98     68.56 o 
   4   1  11       19.33      -12.04     54.04 o 
   5   1  11     1310.70     1083.58     89.15 o 
   6   1  11       16.46       24.53     61.34 o 
   7   1  11     2269.35     1907.21    212.23 o 
   8   1  11       56.07       54.58      7.95 o 
   9   1  11       46.47       48.24      6.19 o 
  10   1  11       82.37       77.66      9.38 o 
  11   1  11       68.87       79.69     14.50 o 
  12   1  11      217.76      250.95     27.61 o 
  13   1  11       12.98       17.36      8.93 o 
 -17   2  11      104.82      110.45     12.62 o 
 -16   2  11       21.86       17.36      8.93 o 
 -15   2  11      133.45      132.78      9.11 o 
 -14   2  11       27.65       24.72      8.20 o 
 -13   2  11        4.05        4.67      7.86 o 
 -12   2  11     1441.16     1364.70     26.42 o 
 -11   2  11      796.87      796.84     99.41 o 
 -10   2  11        9.36       18.93     69.43 o 
  -9   2  11      818.27      818.93     99.41 o 
  -8   2  11      992.70     1005.12    104.14 o 
  -7   2  11      333.71      371.36     13.96 o 
  -6   2  11       79.77      105.72     56.80 o 
  -5   2  11      313.88      394.72     54.44 o 
  -4   2  11      208.88      234.80     32.26 o 
  -3   2  11     2044.73     2843.01    270.61 o 
  -2   2  11       37.78       41.81     35.70 o 
  -1   2  11     8055.41     8931.66    126.64 o 
   0   2  11     1282.30     1359.06     56.18 o 
   1   2  11      982.97      981.03     98.62 o 
   2   2  11     4691.64     4714.88    134.99 o 
   3   2  11       35.55       17.72     50.32 o 
   4   2  11     4565.92     4570.87    147.26 o 
   5   2  11      141.97      131.74     61.09 o 
   6   2  11     2469.39     2139.09    112.67 o 
   7   2  11      662.82      607.49    107.30 o 
   8   2  11      302.63      276.74      8.39 o 
   9   2  11       10.11       16.52      7.39 o 
  10   2  11      313.89      298.79     11.48 o 
  11   2  11       26.22       34.09      8.36 o 
  12   2  11       33.69       31.06     10.56 o 
  13   2  11        0.40        3.16      7.81 o 
 -17   3  11        1.71        6.31     11.05 o 
 -16   3  11        2.46        8.35      9.43 o 
 -15   3  11        0.67       13.76      7.86 o 
 -14   3  11        0.60        3.41      7.86 o 
 -13   3  11       47.90       52.72     10.56 o 
 -12   3  11      221.15      217.09     12.66 o 
 -11   3  11      101.67      107.30     77.32 o 
 -10   3  11       18.86       25.25     61.54 o 
  -9   3  11     1384.10     1510.04    119.92 o 
  -8   3  11       26.62       27.37     10.84 o 
  -7   3  11      125.55      182.74     44.18 o 
  -6   3  11        1.22        1.23     13.41 o 
  -5   3  11     1239.03     1442.38    188.56 o 
  -4   3  11     2806.36     3710.02    486.78 o 
  -3   3  11     2601.00     3482.97    167.26 o 
  -2   3  11      731.67      570.79     49.42 o 
  -1   3  11     1788.92     1971.58     67.88 o 
   0   3  11      169.04      128.53     30.42 o 
   1   3  11     2569.45     2388.61    110.75 o 
   2   3  11        4.90        6.45     45.58 o 
   3   3  11      552.95      396.27     60.80 o 
   4   3  11     2450.26     2568.88    113.79 o 
   5   3  11     1120.04      899.65     79.49 o 
   6   3  11        0.84      -14.20     78.89 o 
   7   3  11      336.08      312.25     14.85 o 
   8   3  11      338.38      313.17     10.39 o 
   9   3  11      534.64      497.66     11.66 o 
  10   3  11      707.67      684.88     14.35 o 
  11   3  11      690.93      715.72     18.93 o 
  12   3  11      152.12      177.80     11.16 o 
  13   3  11        3.40       -4.73      6.69 o 
 -17   4  11        0.50        7.89     11.05 o 
 -16   4  11       61.73       56.80     14.20 o 
 -15   4  11       18.36       25.62      9.43 o 
 -14   4  11       98.48      107.76     10.68 o 
 -13   4  11       11.15       18.38      9.43 o 
 -12   4  11        0.92        1.39     10.26 o 
 -11   4  11       29.20       27.27     12.45 o 
 -10   4  11      258.58      291.91     75.74 o 
  -9   4  11     1157.73     1085.59    107.30 o 
  -8   4  11     1626.51     1628.38    124.65 o 
  -7   4  11       86.60       82.66     10.89 o 
  -6   4  11     3109.20     2934.73     33.89 o 
  -5   4  11       39.34       64.32     11.83 o 
  -4   4  11     4360.72     4400.09    191.71 o 
  -3   4  11       85.29       96.59     10.45 o 
  -2   4  11       21.70       21.83     10.52 o 
  -1   4  11      851.33      719.74     17.53 o 
   0   4  11     1146.10     1214.76     56.96 o 
   1   4  11     1047.88     1218.32     62.44 o 
   2   4  11     4105.14     4274.27    101.64 o 
   3   4  11     3610.87     3638.63    125.34 o 
   4   4  11     2692.25     2870.18    159.37 o 
   5   4  11       14.22       29.98     71.01 o 
   6   4  11       85.34       86.03     56.27 o 
   7   4  11      852.68      826.21     40.01 o 
   8   4  11      166.43      164.05      7.52 o 
   9   4  11      174.38      177.14      8.76 o 
  10   4  11       22.28       19.81      8.02 o 
  11   4  11      248.60      281.06      9.74 o 
  12   4  11      447.74      465.82     12.62 o 
 -17   5  11        1.16        6.31      9.47 o 
 -16   5  11       42.77       42.60     14.20 o 
 -15   5  11      116.81      124.65     15.78 o 
 -14   5  11      169.56      155.21      9.02 o 
 -13   5  11        2.29        5.90      6.62 o 
 -12   5  11      100.13       91.18      8.47 o 
 -11   5  11       14.84       19.65     10.58 o 
 -10   5  11     1073.97     1098.21    115.19 o 
  -9   5  11      295.61      358.18     86.78 o 
  -8   5  11      242.52      231.95     74.16 o 
  -7   5  11      731.49      666.57     38.66 o 
  -6   5  11     1392.06     1430.36     95.46 o 
  -5   5  11      510.59      446.73     17.01 o 
  -4   5  11       70.16       97.30     18.93 o 
  -3   5  11    11464.81    12189.33    256.22 o 
  -2   5  11     1188.09     1237.69     31.56 o 
  -1   5  11     3012.79     2852.27     52.38 o 
   0   5  11      707.85      660.64     48.58 o 
   1   5  11       41.66       80.49     33.59 o 
   2   5  11      769.92      810.55     61.74 o 
   3   5  11     1766.60     1657.93     82.85 o 
   4   5  11      407.45      348.71     74.16 o 
   5   5  11      539.54      444.97     88.36 o 
   6   5  11     1987.92     1738.84    137.28 o 
   7   5  11        4.01        7.80      8.27 o 
   8   5  11       30.80       26.71      8.10 o 
   9   5  11        3.22       10.53      6.40 o 
  10   5  11      842.75      826.67     13.88 o 
  11   5  11       35.57       28.39      6.49 o 
  12   5  11        0.63        4.88      6.06 o 
 -16   6  11       62.47       55.23     12.62 o 
 -15   6  11       28.32       36.59      8.72 o 
 -14   6  11      301.56      256.35     13.41 o 
 -13   6  11      206.37      184.51      7.96 o 
 -12   6  11       93.42       88.32      7.83 o 
 -11   6  11      848.48      817.53     39.75 o 
 -10   6  11      269.51      259.39     13.39 o 
  -9   6  11       71.69       -1.58     77.32 o 
  -8   6  11     1222.63     1161.72     26.19 o 
  -7   6  11        6.12       10.91     10.87 o 
  -6   6  11     1841.76     1766.83     43.39 o 
  -5   6  11      465.69      516.97     68.64 o 
  -4   6  11       29.80       10.23     13.95 o 
  -3   6  11      137.89      154.99     12.27 o 
  -2   6  11     1860.01     1825.54     29.19 o 
  -1   6  11      827.12      683.52     21.64 o 
   0   6  11     2042.33     1680.45    119.92 o 
   1   6  11      649.05      632.57     56.77 o 
   2   6  11      107.27      121.50     43.81 o 
   3   6  11     2624.81     2595.38    104.21 o 
   4   6  11        2.95        0.00     75.74 o 
   5   6  11      277.87      247.73     74.16 o 
   6   6  11       70.34       53.63      9.98 o 
   7   6  11     1779.48     1622.79     24.46 o 
   8   6  11       67.83       60.54      9.43 o 
   9   6  11        3.03        3.16      7.81 o 
  10   6  11      425.64      375.54     17.36 o 
  11   6  11       40.85       31.56      9.47 o 
  12   6  11      276.30      291.69     10.26 o 
 -16   7  11        2.52        4.73     11.05 o 
 -15   7  11        6.77       11.50      7.89 o 
 -14   7  11        2.64        8.91      9.47 o 
 -13   7  11       13.94       12.87      6.35 o 
 -12   7  11       47.88       45.33      8.10 o 
 -11   7  11       12.36        6.31     14.20 o 
 -10   7  11      622.37      538.53     56.02 o 
  -9   7  11     2600.33     2508.57    123.08 o 
  -8   7  11      156.67      153.15     15.46 o 
  -7   7  11      413.40      410.70     48.91 o 
  -6   7  11      997.92      968.95     72.58 o 
  -5   7  11      352.84      303.17     21.30 o 
  -4   7  11      389.76      437.00     36.80 o 
  -3   7  11     1210.49     1118.82     64.69 o 
  -2   7  11     1336.96     1277.74     25.48 o 
  -1   7  11     5566.13     5597.42    105.72 o 
   0   7  11      236.53      301.38     71.01 o 
   1   7  11        0.35      -15.78     56.80 o 
   2   7  11     4606.10     4506.46    192.50 o 
   3   7  11      355.64      357.71     86.78 o 
   4   7  11        1.98      -20.67     59.50 o 
   5   7  11      832.96      822.69     29.15 o 
   6   7  11     2250.03     2213.62     27.32 o 
   7   7  11       97.75      116.46     10.56 o 
   8   7  11      269.23      268.24     17.36 o 
   9   7  11      131.17      133.56     10.04 o 
  10   7  11      376.65      356.60     15.78 o 
  11   7  11        2.78        7.75      6.06 o 
  12   7  11        3.92        6.31      7.89 o 
 -15   8  11        0.39        5.34      7.19 o 
 -14   8  11      160.22      145.78     13.41 o 
 -13   8  11      251.99      241.55      8.19 o 
 -12   8  11        4.49        5.87      7.63 o 
 -11   8  11      331.63      308.61     13.25 o 
 -10   8  11      105.02      102.56     11.16 o 
  -9   8  11      366.47      357.99     13.60 o 
  -8   8  11       14.45       21.64     14.01 o 
  -7   8  11       45.00       31.94     14.99 o 
  -6   8  11       62.89       76.66     13.95 o 
  -5   8  11     2386.56     2342.40    154.63 o 
  -4   8  11      393.35      426.80     18.53 o 
  -3   8  11      980.88     1073.09     44.97 o 
  -2   8  11       87.14       61.46     61.54 o 
  -1   8  11      578.43      545.99     30.77 o 
   0   8  11     1159.10     1093.48    104.14 o 
   1   8  11       13.28       22.09     66.27 o 
   2   8  11      965.19      988.99     73.89 o 
   3   8  11      437.64      372.88     69.43 o 
   4   8  11       43.14       53.76      8.88 o 
   5   8  11       31.61       26.82      8.93 o 
   6   8  11      128.47      175.99     20.51 o 
   7   8  11       90.35       72.58     14.20 o 
   8   8  11       63.09       78.89     14.20 o 
   9   8  11        1.46        8.68      7.81 o 
  10   8  11       25.09       20.51      9.47 o 
  11   8  11      128.08      136.00      7.19 o 
 -15   9  11       95.60       97.33      7.19 o 
 -14   9  11        3.07        4.73      7.81 o 
 -13   9  11       64.84       55.26      8.20 o 
 -12   9  11       14.06       -0.95      7.86 o 
 -11   9  11       24.07       18.01      9.43 o 
 -10   9  11      166.26      144.87     11.68 o 
  -9   9  11     1012.30      985.95     19.99 o 
  -8   9  11       47.96       52.75     18.15 o 
  -7   9  11       41.59       45.18      7.86 o 
  -6   9  11      151.25      143.59     17.36 o 
  -5   9  11      439.56      429.19     20.51 o 
  -4   9  11        0.55       18.72     12.47 o 
  -3   9  11      313.16      302.01     63.12 o 
  -2   9  11     1677.34     1703.62     36.29 o 
  -1   9  11     2552.22     2532.52    160.94 o 
   0   9  11      407.43      444.97     83.63 o 
   1   9  11      835.60      924.64    107.30 o 
   2   9  11      164.07      119.92     78.89 o 
   3   9  11      152.54      151.68     13.74 o 
   4   9  11      929.75      889.93     25.25 o 
   5   9  11     1252.38     1269.13     25.25 o 
   6   9  11      831.59      806.30     25.25 o 
   7   9  11      478.54      451.28     20.51 o 
   8   9  11      370.65      385.01     18.93 o 
   9   9  11      237.51      235.92     10.04 o 
  10   9  11       98.14       96.73      7.19 o 
  11   9  11        0.15       -3.16      7.89 o 
 -14  10  11       38.48       48.17      8.68 o 
 -13  10  11        0.37        8.94      6.38 o 
 -12  10  11      102.58      116.18      7.20 o 
 -11  10  11      281.06      279.28     10.30 o 
 -10  10  11        0.03        0.93      9.43 o 
  -9  10  11      386.68      396.84     13.91 o 
  -8  10  11      187.42      188.39      9.11 o 
  -7  10  11        0.26       -0.76      7.86 o 
  -6  10  11      295.45      285.52     10.30 o 
  -5  10  11      318.65      309.99     12.79 o 
  -4  10  11     1917.38     1875.93     35.29 o 
  -3  10  11      955.13      953.26     17.06 o 
  -2  10  11      738.06      685.44     22.98 o 
  -1  10  11     1216.59     1301.76    127.81 o 
   0  10  11      190.32      176.54     16.97 o 
   1  10  11      969.98      977.61     24.63 o 
   2  10  11     1304.49     1178.04     57.59 o 
   3  10  11       24.68       34.71     12.62 o 
   4  10  11      446.16      459.17     20.51 o 
   5  10  11      555.81      534.91     20.51 o 
   6  10  11     1270.02     1218.13     28.40 o 
   7  10  11        3.87        1.58     12.62 o 
   8  10  11      575.87      520.70     18.93 o 
   9  10  11      548.69      550.90      9.72 o 
  10  10  11      146.87      173.39     10.26 o 
 -13  11  11       13.27       18.65      6.06 o 
 -12  11  11       48.48       50.08      6.94 o 
 -11  11  11       10.16       11.18      6.64 o 
 -10  11  11       50.50       43.45      9.43 o 
  -9  11  11      210.72      194.31      9.39 o 
  -8  11  11        7.84       14.92      6.88 o 
  -7  11  11      662.22      572.51     12.75 o 
  -6  11  11      363.95      355.83     13.39 o 
  -5  11  11       18.66       28.87      9.43 o 
  -4  11  11        0.38       13.18      9.43 o 
  -3  11  11       95.90      113.15      8.47 o 
  -2  11  11     1698.25     1641.35     26.32 o 
  -1  11  11       54.06       74.16     15.78 o 
   0  11  11      191.48      179.88     17.36 o 
   1  11  11        7.77       25.25     12.62 o 
   2  11  11      151.46      126.23     14.20 o 
   3  11  11     1057.31     1006.69     25.25 o 
   4  11  11      118.73      130.96     14.20 o 
   5  11  11       93.73       64.69     14.20 o 
   6  11  11      474.89      501.77     20.51 o 
   7  11  11        0.38        4.73     11.05 o 
   8  11  11       32.80       36.87      7.19 o 
   9  11  11      104.09      110.08      7.15 o 
 -13  12  11       59.22       69.43      7.89 o 
 -12  12  11       37.49       48.67     13.41 o 
 -11  12  11        0.05        2.91      7.19 o 
 -10  12  11       63.68       58.42      6.94 o 
  -9  12  11        0.44        5.52      6.94 o 
  -8  12  11     1524.28     1521.56     21.74 o 
  -7  12  11      158.61      152.09     10.56 o 
  -6  12  11     1142.28     1125.40     19.50 o 
  -5  12  11       33.44       31.65      9.43 o 
  -4  12  11      271.76      266.98     12.12 o 
  -3  12  11      138.60      132.06     10.16 o 
  -2  12  11      129.73      123.95     10.56 o 
  -1  12  11      141.98      161.44     11.68 o 
   0  12  11     2980.84     2941.06     74.95 o 
   1  12  11       42.17       52.07     12.62 o 
   2  12  11      214.12      197.24     14.20 o 
   3  12  11      911.67      815.77     22.09 o 
   4  12  11        5.60        9.47     12.62 o 
   5  12  11      648.62      661.14     20.51 o 
   6  12  11       48.38       42.60     11.05 o 
   7  12  11      172.86      181.46     12.62 o 
   8  12  11      484.32      564.89     15.78 o 
 -12  13  11        0.01        3.16      7.89 o 
 -11  13  11        5.85        7.10      6.69 o 
 -10  13  11       10.24        7.89      9.47 o 
  -9  13  11        4.42       10.26      7.81 o 
  -8  13  11        3.39        5.32      6.02 o 
  -7  13  11      332.30      328.60      9.69 o 
  -6  13  11        9.93       11.11      6.84 o 
  -5  13  11      142.70      128.41      8.10 o 
  -4  13  11      307.97      299.80     18.93 o 
  -3  13  11       39.31       44.71      9.47 o 
  -2  13  11       14.67       15.78     12.62 o 
  -1  13  11      201.28      221.02     11.68 o 
   0  13  11       66.70       67.29      8.93 o 
   1  13  11       19.08       15.78      8.93 o 
   2  13  11        7.79       16.73      8.31 o 
   3  13  11      115.24      121.99      7.77 o 
   4  13  11       10.88        3.16      7.81 o 
   5  13  11       45.82       42.60     11.05 o 
   6  13  11      360.84      364.49     14.20 o 
   7  13  11      224.00      284.02     11.05 o 
 -10  14  11      189.45      190.92     11.05 o 
  -9  14  11      189.75      199.91     10.26 o 
  -8  14  11        2.36        6.19      7.19 o 
  -7  14  11      215.59      214.65     13.41 o 
  -6  14  11       17.05       15.35      6.25 o 
  -5  14  11       10.57        8.48      8.72 o 
  -4  14  11       49.15       58.76      9.43 o 
  -3  14  11      135.41      128.39      8.42 o 
  -2  14  11       10.62       16.96      8.72 o 
  -1  14  11      313.31      293.85     11.68 o 
   0  14  11      474.30      523.34     13.39 o 
   1  14  11     1010.16     1029.62     16.74 o 
   2  14  11       60.10       69.67      8.31 o 
   3  14  11       15.55       14.20      9.47 o 
   4  14  11      428.46      414.99     15.78 o 
   5  14  11      282.71      332.94     12.62 o 
   6  14  11       74.14       82.05      7.89 o 
  -8  15  11      220.37      227.42     14.99 o 
  -7  15  11       99.75      107.95      5.72 o 
  -6  15  11      100.50       95.52      5.44 o 
  -5  15  11        4.60        7.26      5.72 o 
  -4  15  11       10.05       22.07      6.25 o 
  -3  15  11        9.75       13.31      6.64 o 
  -2  15  11      293.63      294.53     11.16 o 
  -1  15  11      158.28      166.69     11.05 o 
   0  15  11       34.67       45.09      8.31 o 
   1  15  11      837.28      859.03     14.38 o 
   2  15  11       98.66      113.01      6.02 o 
   3  15  11       36.13       35.99      6.06 o 
   4  15  11      863.05      859.12     25.25 o 
  -6  16  11       71.45       67.85      7.89 o 
  -5  16  11       14.58       14.99      5.58 o 
  -4  16  11      386.86      398.86      9.43 o 
  -3  16  11        9.49        7.10      5.58 o 
  -2  16  11      245.26      247.89      8.93 o 
  -1  16  11      124.35      123.34      7.19 o 
   0  16  11      202.64      196.98     10.26 o 
   1  16  11      770.44      767.94     14.99 o 
   2  16  11        0.03        4.73      6.31 o 
 -17   0  12        7.04        9.47      9.47 o 
 -16   0  12     1030.78     1108.49     20.51 o 
 -15   0  12     1344.54     1386.63     19.99 o 
 -14   0  12      883.70      906.66     17.27 o 
 -13   0  12      162.24      150.72     28.40 o 
 -12   0  12    11027.73    10708.72     99.41 o 
 -11   0  12     1160.44     1181.84    118.34 o 
 -10   0  12      172.83      201.97     77.32 o 
  -9   0  12     2090.11     2052.84    135.70 o 
  -8   0  12     3438.95     3069.00    153.06 o 
  -7   0  12       68.62       78.89     55.23 o 
  -6   0  12      473.88      433.92     75.74 o 
  -5   0  12     8983.45    10535.58    249.31 o 
  -4   0  12     8721.62    10126.91    238.26 o 
  -3   0  12     8200.18     8954.53    239.84 o 
  -2   0  12      455.53      285.60     66.27 o 
  -1   0  12    17848.19    17856.99    337.67 o 
   0   0  12    15515.84    15758.40    328.20 o 
   1   0  12        1.91       15.78     69.43 o 
   2   0  12    17808.10    16457.40    364.49 o 
   3   0  12     5487.96     5147.08    217.75 o 
   4   0  12    27219.84    25705.43    485.99 o 
   5   0  12    19477.98    18870.00    429.19 o 
   6   0  12     1301.10     1256.00    135.70 o 
   7   0  12       32.10       36.39      8.28 o 
   8   0  12       26.81       32.42      7.92 o 
   9   0  12       50.20       44.93     10.26 o 
  10   0  12      317.06      321.89     23.67 o 
  11   0  12      559.54      626.42     25.25 o 
  12   0  12       45.07       61.54     14.20 o 
  13   0  12      115.02      145.17     11.05 o 
 -17   1  12        0.16        1.58      9.47 o 
 -16   1  12        6.90       32.23      7.29 o 
 -15   1  12      364.10      362.53     10.36 o 
 -14   1  12      106.75       93.66      7.46 o 
 -13   1  12      996.85      915.01     18.26 o 
 -12   1  12     2152.29     1945.05     17.74 o 
 -11   1  12       30.73      -12.62     86.78 o 
 -10   1  12      570.39      673.76     88.36 o 
  -9   1  12     1007.69      999.42     86.00 o 
  -8   1  12       38.77        5.52     43.51 o 
  -7   1  12       84.31       86.00     41.28 o 
  -6   1  12      540.92      559.42     58.02 o 
  -5   1  12     1015.35     1013.18     64.09 o 
  -4   1  12      524.42      520.71     52.44 o 
  -3   1  12      105.73       98.21     41.24 o 
  -2   1  12      306.27      381.08     49.19 o 
  -1   1  12        1.35        9.70     41.10 o 
   0   1  12      985.12      884.43     68.61 o 
   1   1  12        1.97       11.50     46.29 o 
   2   1  12     2298.88     2054.01    134.12 o 
   3   1  12     1183.11     1082.24     83.66 o 
   4   1  12     8072.46     7704.60    193.56 o 
   5   1  12     2204.69     2054.91    112.69 o 
   6   1  12      124.99      111.11     64.25 o 
   7   1  12     2249.87     2136.24     38.26 o 
   8   1  12     1391.13     1336.84     18.32 o 
   9   1  12       35.69       39.18      7.39 o 
  10   1  12      571.43      605.64     21.63 o 
  11   1  12     1402.66     1657.77     24.55 o 
  12   1  12       15.92       18.15      8.93 o 
  13   1  12       88.33      119.28      7.19 o 
 -17   2  12        3.14        7.89      9.47 o 
 -16   2  12      142.42      154.78     10.04 o 
 -15   2  12      403.53      425.53     10.93 o 
 -14   2  12       57.43       68.55      8.47 o 
 -13   2  12       15.97       21.79      7.56 o 
 -12   2  12      198.85      177.93      9.39 o 
 -11   2  12      708.21      739.58     55.23 o 
 -10   2  12      852.88      792.10    105.72 o 
  -9   2  12     2335.18     2294.25    148.32 o 
  -8   2  12     2110.39     1730.95    129.39 o 
  -7   2  12     1004.27      953.05    100.99 o 
  -6   2  12       93.29       78.09      9.34 o 
  -5   2  12     3991.45     5139.64    354.70 o 
  -4   2  12     4112.77     4850.46    530.17 o 
  -3   2  12     7258.80     9260.64    241.42 o 
  -2   2  12     3209.55     3453.72    120.71 o 
  -1   2  12     3032.22     2463.11     97.62 o 
   0   2  12     4016.13     3636.42    161.26 o 
   1   2  12     1659.22     1644.00     94.67 o 
   2   2  12     2082.94     1967.66     98.11 o 
   3   2  12    17552.46    18258.77    280.41 o 
   4   2  12     1236.68     1260.85     91.80 o 
   5   2  12      712.92      716.67     76.82 o 
   6   2  12     1367.65     1195.93     98.62 o 
   7   2  12     1992.95     1861.98     32.11 o 
   8   2  12      123.41      137.91      8.76 o 
   9   2  12       10.00       13.04      7.31 o 
  10   2  12     1872.88     1782.70     48.13 o 
  11   2  12      297.97      336.21     14.50 o 
  12   2  12        0.20       -2.37      8.93 o 
  13   2  12       58.13       71.01      9.47 o 
 -17   3  12       20.48       31.56     11.05 o 
 -16   3  12       27.45       61.32     11.83 o 
 -15   3  12       29.43       39.47      7.86 o 
 -14   3  12      108.83      107.91      8.77 o 
 -13   3  12      367.35      318.03     10.30 o 
 -12   3  12       11.50        8.56      7.56 o 
 -11   3  12        8.22       -3.16      8.93 o 
 -10   3  12      166.39      220.90     74.16 o 
  -9   3  12      192.23      163.99     14.99 o 
  -8   3  12      112.60      118.81     22.88 o 
  -7   3  12     1064.79     1076.66     72.58 o 
  -6   3  12      226.22      214.27     30.77 o 
  -5   3  12        9.30        7.09     16.55 o 
  -4   3  12      522.12      757.03     36.53 o 
  -3   3  12      260.91      243.09     14.99 o 
  -2   3  12       79.55       68.50     10.65 o 
  -1   3  12      804.53      760.54     47.68 o 
   0   3  12     1450.80     1464.73     62.23 o 
   1   3  12      562.36      520.28     73.37 o 
   2   3  12        0.02      -18.36     49.70 o 
   3   3  12     2181.22     2013.56    105.33 o 
   4   3  12       38.14        7.31     52.52 o 
   5   3  12      753.85      757.40     78.08 o 
   6   3  12     1379.95     1178.68    123.08 o 
   7   3  12      717.27      748.26     11.72 o 
   8   3  12        9.03       14.25      7.11 o 
   9   3  12      399.91      399.24     10.39 o 
  10   3  12      341.16      394.88     12.92 o 
  11   3  12      474.64      592.00     21.13 o 
  12   3  12      118.96      134.14      7.43 o 
 -17   4  12       24.23       26.82     11.05 o 
 -16   4  12       35.77       36.66     12.62 o 
 -15   4  12      116.47      122.91     11.05 o 
 -14   4  12      188.86      192.90     14.78 o 
 -13   4  12      204.63      212.05     12.12 o 
 -12   4  12      563.32      550.71     21.30 o 
 -11   4  12      912.21      856.02     42.59 o 
 -10   4  12       53.57       50.99     42.60 o 
  -9   4  12     1278.11     1176.06     56.80 o 
  -8   4  12     1703.66     1534.84    106.51 o 
  -7   4  12     2275.62     2207.30    137.28 o 
  -6   4  12     1134.71     1157.63     23.16 o 
  -5   4  12     3979.72     4306.64    320.31 o 
  -4   4  12    36216.02    40337.70   2102.54 o 
  -3   4  12      481.32      680.97     47.34 o 
  -2   4  12     1271.77     1380.06     23.34 o 
  -1   4  12     5417.65     5717.85    115.84 o 
   0   4  12     4398.80     4096.29    126.06 o 
   1   4  12     1250.40     1271.68     62.01 o 
   2   4  12      662.52      561.96     66.83 o 
   3   4  12    16074.92    16408.07    262.71 o 
   4   4  12        9.71      108.87     74.16 o 
   5   4  12      170.51       93.10     78.89 o 
   6   4  12     4505.14     4531.11     59.27 o 
   7   4  12      837.06      893.68     13.81 o 
   8   4  12        0.25        6.66      6.77 o 
   9   4  12      496.24      536.18     14.43 o 
  10   4  12      813.88      860.24     17.85 o 
  11   4  12       49.11       58.30      6.68 o 
  12   4  12        2.27        2.23      4.81 o 
 -17   5  12       12.65       17.36      9.47 o 
 -16   5  12      378.60      314.00     17.36 o 
 -15   5  12       11.40       20.81      8.72 o 
 -14   5  12      162.67      124.04     13.41 o 
 -13   5  12        0.35        3.83      7.77 o 
 -12   5  12        1.68        7.10      6.35 o 
 -11   5  12        5.18       13.61      7.26 o 
 -10   5  12      211.77      218.50     10.01 o 
  -9   5  12     1018.13      935.93     52.86 o 
  -8   5  12      175.31      141.24     13.95 o 
  -7   5  12      318.66      289.13     15.47 o 
  -6   5  12     1481.46     1422.09     48.91 o 
  -5   5  12        6.39       10.39     13.41 o 
  -4   5  12        2.18        7.66     21.30 o 
  -3   5  12     8869.28     9041.90    173.57 o 
  -2   5  12      122.59      110.06     21.29 o 
  -1   5  12        1.40       34.14     33.68 o 
   0   5  12     2063.87     2113.95     77.56 o 
   1   5  12      548.08      513.98     48.62 o 
   2   5  12       34.49       24.05     45.58 o 
   3   5  12     1640.65     1617.34    127.81 o 
   4   5  12      235.30      247.73     78.89 o 
   5   5  12     1717.80     1416.95    130.96 o 
   6   5  12       31.48       33.83      9.39 o 
   7   5  12      595.13      561.22     12.69 o 
   8   5  12     3556.22     3539.60     37.81 o 
   9   5  12       14.94       19.41      7.43 o 
  10   5  12        0.50        2.21      6.49 o 
  11   5  12      238.02      277.71     12.62 o 
  12   5  12       50.01       63.12      7.89 o 
 -16   6  12       29.50       34.71     12.62 o 
 -15   6  12      268.32      258.77     17.36 o 
 -14   6  12      163.34      126.23     17.36 o 
 -13   6  12        4.54       -0.06      6.35 o 
 -12   6  12      737.92      713.43     28.74 o 
 -11   6  12      575.32      536.67     29.19 o 
 -10   6  12     1039.88      922.90     41.45 o 
  -9   6  12      238.99      223.09     15.51 o 
  -8   6  12     1410.77     1238.26     27.69 o 
  -7   6  12     1968.29     1928.62     76.53 o 
  -6   6  12      447.46      422.93     76.53 o 
  -5   6  12      244.78      219.91     15.46 o 
  -4   6  12     1110.92      932.90    101.77 o 
  -3   6  12      190.54      231.73     39.45 o 
  -2   6  12      953.79      948.82     30.99 o 
  -1   6  12      811.40      874.53     69.67 o 
   0   6  12     1001.18     1016.16     99.41 o 
   1   6  12        7.15       10.49     45.49 o 
   2   6  12     2012.72     2037.40    136.49 o 
   3   6  12     1847.37     1776.71    132.54 o 
   4   6  12      146.61      126.23     77.32 o 
   5   6  12      263.39      241.55     16.02 o 
   6   6  12      366.37      396.18     13.91 o 
   7   6  12      355.80      303.45     12.79 o 
   8   6  12      367.54      355.28     10.60 o 
   9   6  12     1978.43     1882.42     33.14 o 
  10   6  12      373.99      343.98     15.78 o 
  11   6  12      181.93      181.46     11.05 o 
  12   6  12      105.62      116.76      7.89 o 
 -16   7  12       53.38       41.03     11.05 o 
 -15   7  12       42.42       34.10      7.57 o 
 -14   7  12      352.11      303.01     14.20 o 
 -13   7  12      104.64       94.73      7.16 o 
 -12   7  12      171.94      155.07      8.55 o 
 -11   7  12      189.41      193.31     30.77 o 
 -10   7  12      588.14      540.25     20.51 o 
  -9   7  12     1226.54     1087.27     43.86 o 
  -8   7  12     2246.54     2187.56     66.27 o 
  -7   7  12      585.74      527.26     20.00 o 
  -6   7  12      463.85      477.07     20.51 o 
  -5   7  12     1518.84     1550.24     30.59 o 
  -4   7  12        0.79        6.31     12.62 o 
  -3   7  12     4966.10     4844.33     49.11 o 
  -2   7  12     1036.05      938.51     28.56 o 
  -1   7  12      502.51      471.79     85.21 o 
   0   7  12     3799.35     3927.37    186.19 o 
   1   7  12     3014.97     2985.37    165.68 o 
   2   7  12     1290.72     1196.04    112.03 o 
   3   7  12      152.18      164.28     58.85 o 
   4   7  12     1253.42     1132.67     24.46 o 
   5   7  12       53.04       53.95     17.41 o 
   6   7  12      138.00      146.56     14.20 o 
   7   7  12     1100.84     1120.88     19.50 o 
   8   7  12     1592.00     1549.49     31.56 o 
   9   7  12      401.40      460.74     18.93 o 
  10   7  12        0.18        6.31      9.47 o 
  11   7  12      416.10      412.69      8.93 o 
 -15   8  12       27.74       32.42      7.19 o 
 -14   8  12        0.20        6.21      8.31 o 
 -13   8  12      127.08      114.62      7.03 o 
 -12   8  12       16.61       12.10      8.10 o 
 -11   8  12      270.34      241.59     12.79 o 
 -10   8  12      562.22      517.79     29.19 o 
  -9   8  12       81.60       72.12     10.56 o 
  -8   8  12      479.24      436.47     14.86 o 
  -7   8  12       12.05       23.94     14.01 o 
  -6   8  12     1140.86     1175.95     27.64 o 
  -5   8  12     2679.75     2624.92    134.12 o 
  -4   8  12       13.00       10.42     13.97 o 
  -3   8  12      727.36      728.22     79.68 o 
  -2   8  12       57.66       52.35     13.93 o 
  -1   8  12       25.85      -17.36     67.85 o 
   0   8  12      175.74      187.77     74.16 o 
   1   8  12      190.24       83.63     74.16 o 
   2   8  12     2724.96     2589.32    156.21 o 
   3   8  12      392.64      392.87     12.65 o 
   4   8  12        5.19        6.31      7.81 o 
   5   8  12      744.91      849.09     17.85 o 
   6   8  12       10.85        7.10      8.93 o 
   7   8  12      949.85      916.75     25.25 o 
   8   8  12      613.93      607.49     20.51 o 
   9   8  12      512.98      457.59     17.36 o 
  10   8  12       24.28       26.82      9.47 o 
  11   8  12        7.38        9.47      7.89 o 
 -15   9  12       20.70       14.20      9.47 o 
 -14   9  12      379.43      366.20     30.77 o 
 -13   9  12        0.71       -1.05      7.29 o 
 -12   9  12       14.57        7.61      7.17 o 
 -11   9  12        9.22       21.63      9.43 o 
 -10   9  12      821.90      793.84     17.75 o 
  -9   9  12      102.17       95.33     11.16 o 
  -8   9  12      773.87      782.63     25.25 o 
  -7   9  12     1748.20     1568.07     22.77 o 
  -6   9  12     1287.18     1270.05     42.60 o 
  -5   9  12     2775.50     2696.62     41.03 o 
  -4   9  12      654.46      683.63     49.70 o 
  -3   9  12      859.24      804.87     24.65 o 
  -2   9  12      923.44      841.24     24.58 o 
  -1   9  12      175.35      153.06     77.32 o 
   0   9  12        2.71        6.31     69.43 o 
   1   9  12     1049.20      930.47     24.58 o 
   2   9  12       84.49       81.21     41.03 o 
   3   9  12      415.06      336.12     12.27 o 
   4   9  12      233.01      284.02     17.36 o 
   5   9  12      559.11      529.47     15.78 o 
   6   9  12     1016.09      975.14     26.82 o 
   7   9  12     1307.90     1208.66     26.82 o 
   8   9  12      315.55      276.13     15.78 o 
   9   9  12      991.31      924.64     20.51 o 
  10   9  12      234.25      228.35      7.19 o 
 -14  10  12      132.26      129.42     10.26 o 
 -13  10  12        9.54       13.68      6.38 o 
 -12  10  12       25.04       20.51      7.29 o 
 -11  10  12      195.26      195.36     10.99 o 
 -10  10  12       19.17       21.07      9.43 o 
  -9  10  12      106.40      105.23     10.56 o 
  -8  10  12      595.45      589.52     15.03 o 
  -7  10  12      354.35      336.09     13.39 o 
  -6  10  12      588.16      577.66     15.62 o 
  -5  10  12        0.05        8.63      9.43 o 
  -4  10  12      133.84      142.03     11.16 o 
  -3  10  12      399.65      397.95     13.76 o 
  -2  10  12      127.73      134.99     15.52 o 
  -1  10  12      135.57      140.80     17.03 o 
   0  10  12      992.14      916.58     24.58 o 
   1  10  12      878.10      809.46     23.67 o 
   2  10  12     1305.61     1203.93     28.40 o 
   3  10  12      704.57      658.78     15.62 o 
   4  10  12       56.89       82.05     12.62 o 
   5  10  12     1767.08     1740.41     33.14 o 
   6  10  12      171.18      175.15     15.78 o 
   7  10  12       58.50       50.49     11.05 o 
   8  10  12      852.95      869.42     20.51 o 
   9  10  12       88.66      100.70      7.10 o 
 -13  11  12      217.42      221.13      8.31 o 
 -12  11  12       14.22       18.93      6.38 o 
 -11  11  12      377.89      401.56     12.12 o 
 -10  11  12      639.19      656.07     15.50 o 
  -9  11  12      517.91      535.25     15.03 o 
  -8  11  12       41.34       43.27      8.20 o 
  -7  11  12     2460.62     2478.17     26.78 o 
  -6  11  12     4768.06     4721.59     53.65 o 
  -5  11  12      452.03      415.70     13.91 o 
  -4  11  12      458.53      479.12     22.09 o 
  -3  11  12     1927.55     1849.78     23.97 o 
  -2  11  12     1509.65     1439.40     21.11 o 
  -1  11  12       60.79       52.07     14.20 o 
   0  11  12     1443.21     1410.63     29.98 o 
   1  11  12     4949.26     4561.68     50.49 o 
   2  11  12     1320.49     1265.47     28.40 o 
   3  11  12       22.98       22.09      8.93 o 
   4  11  12     1994.86     1825.62     33.14 o 
   5  11  12     2621.44     2562.50     37.87 o 
   6  11  12      161.48      153.06     12.62 o 
   7  11  12       75.41       69.43     11.05 o 
   8  11  12     1304.89     1320.79     18.25 o 
   9  11  12      178.85      156.21      7.89 o 
 -12  12  12        0.16        4.73      5.10 o 
 -11  12  12      157.33      149.24     11.05 o 
 -10  12  12        1.23        7.89     12.62 o 
  -9  12  12       11.48       16.46      6.64 o 
  -8  12  12      177.24      189.51      8.77 o 
  -7  12  12        0.78        3.99      9.43 o 
  -6  12  12      660.62      668.28     17.36 o 
  -5  12  12     2571.40     2669.49     46.55 o 
  -4  12  12        2.94       12.92      8.72 o 
  -3  12  12       25.98       33.91      9.43 o 
  -2  12  12      924.50      924.28     17.27 o 
  -1  12  12       53.61       72.40      8.47 o 
   0  12  12        2.11        0.79      8.93 o 
   1  12  12     1032.74     1000.38     25.25 o 
   2  12  12      231.40      252.46     15.78 o 
   3  12  12      667.08      641.44     13.91 o 
   4  12  12      677.39      629.58     20.51 o 
   5  12  12      225.60      250.88     14.20 o 
   6  12  12      378.88      396.05     15.78 o 
   7  12  12      497.42      555.42     15.78 o 
   8  12  12        3.74        5.52      4.46 o 
 -11  13  12        9.63       11.19      6.06 o 
 -10  13  12       23.39       25.25      9.47 o 
  -9  13  12      480.78      512.61     11.68 o 
  -8  13  12      224.59      230.82     10.56 o 
  -7  13  12      344.50      367.66     10.48 o 
  -6  13  12      483.04      507.20     15.78 o 
  -5  13  12      200.50      193.07     10.56 o 
  -4  13  12       19.42       25.25     14.20 o 
  -3  13  12      665.28      609.07     22.09 o 
  -2  13  12     1525.76     1412.92     38.66 o 
  -1  13  12      167.63      165.53     10.56 o 
   0  13  12     1396.24     1365.14     20.08 o 
   1  13  12     2129.51     2072.51     22.85 o 
   2  13  12      559.58      578.09     10.93 o 
   3  13  12      160.89      158.83      7.56 o 
   4  13  12      489.49      508.08     17.36 o 
   5  13  12     1553.76     1716.75     25.25 o 
   6  13  12        1.43        1.58      7.89 o 
   7  13  12        0.11        3.16      6.31 o 
 -10  14  12        1.32        6.31      7.89 o 
  -9  14  12        3.50        6.31      7.89 o 
  -8  14  12      107.06      109.94      7.81 o 
  -7  14  12        8.73        6.86      5.72 o 
  -6  14  12       82.36       80.58      7.46 o 
  -5  14  12      143.70      135.10      7.56 o 
  -4  14  12        3.47        6.86      6.64 o 
  -3  14  12       92.53       94.70      7.56 o 
  -2  14  12      118.68      121.50     14.20 o 
  -1  14  12       47.90       53.55      8.31 o 
   0  14  12        1.70       20.51     11.05 o 
   1  14  12       32.51       36.98      7.19 o 
   2  14  12       23.72       23.67      6.69 o 
   3  14  12       15.83       18.93      9.47 o 
   4  14  12      241.77      276.13     12.62 o 
   5  14  12        4.52        0.00      6.31 o 
  -8  15  12       20.64       18.93      6.31 o 
  -7  15  12      814.88      855.23     12.27 o 
  -6  15  12      951.42      921.63     12.79 o 
  -5  15  12      585.87      573.20      8.07 o 
  -4  15  12        0.71        3.68      5.47 o 
  -3  15  12     1834.50     1907.25     19.50 o 
  -2  15  12       96.66       85.61      8.31 o 
  -1  15  12       38.56       30.77      7.81 o 
   0  15  12     1186.10     1275.40     16.15 o 
   1  15  12      266.01      248.78      6.64 o 
   2  15  12       80.17       73.29      6.86 o 
   3  15  12      215.25      219.78      7.19 o 
  -5  16  12       31.69       26.82      6.31 o 
  -4  16  12       29.74       36.36      5.58 o 
  -3  16  12      109.35      117.60      6.69 o 
  -2  16  12      150.08      169.82      7.19 o 
  -1  16  12        8.41       11.05      5.58 o 
   0  16  12        0.07        1.58      4.93 o 
   1  16  12       40.51       48.91      7.89 o 
 -17   1  13        2.83       12.62      7.89 o 
 -16   1  13      162.33      160.77     10.74 o 
 -15   1  13      123.35      136.65      9.07 o 
 -14   1  13      133.15      119.47      8.77 o 
 -13   1  13       31.31       40.19      7.86 o 
 -12   1  13      659.49      617.19     20.88 o 
 -11   1  13      251.09      222.19     14.80 o 
 -10   1  13      759.67      703.74     99.41 o 
  -9   1  13       70.08       39.45     72.58 o 
  -8   1  13       25.35       60.16     48.52 o 
  -7   1  13        6.00       14.39     42.95 o 
  -6   1  13      995.38     1107.83     94.67 o 
  -5   1  13       52.87       85.19     33.09 o 
  -4   1  13     2242.25     2581.85    115.19 o 
  -3   1  13      664.55      769.06     66.32 o 
  -2   1  13     1115.18     1028.45     69.67 o 
  -1   1  13      177.42      211.36     51.18 o 
   0   1  13       32.08       18.93     49.09 o 
   1   1  13      729.52      739.28     71.96 o 
   2   1  13        2.85       23.97     55.49 o 
   3   1  13      333.43      309.24     67.95 o 
   4   1  13     1378.99     1189.89     93.64 o 
   5   1  13     2386.22     2214.08    115.38 o 
   6   1  13      979.44      940.49     16.94 o 
   7   1  13      120.60      138.44      7.20 o 
   8   1  13      149.86      139.01      7.00 o 
   9   1  13       10.42        3.96      6.88 o 
  10   1  13      155.74      166.55     16.57 o 
  11   1  13      172.33      212.88     11.68 o 
  12   1  13       40.31       43.13      7.81 o 
 -17   2  13        4.86       20.51      9.47 o 
 -16   2  13       65.29       59.18      8.93 o 
 -15   2  13      495.44      485.88     18.15 o 
 -14   2  13       71.30       61.93     11.06 o 
 -13   2  13       17.40       18.93      7.29 o 
 -12   2  13      508.91      552.56     12.75 o 
 -11   2  13      159.59      131.47     23.00 o 
 -10   2  13      102.33       37.87     78.89 o 
  -9   2  13       84.44       44.18     67.85 o 
  -8   2  13      328.76      227.22     74.16 o 
  -7   2  13       93.22      121.50     67.85 o 
  -6   2  13      106.57      133.11     10.76 o 
  -5   2  13      772.96      766.53     18.20 o 
  -4   2  13        9.36       12.34     11.97 o 
  -3   2  13     6202.95     7225.71    160.48 o 
  -2   2  13     2624.42     2390.58     99.28 o 
  -1   2  13      708.79      726.40     65.26 o 
   0   2  13     2023.49     1760.52     91.64 o 
   1   2  13       51.30       62.46     47.94 o 
   2   2  13       63.12      109.93     60.13 o 
   3   2  13      965.79      909.66     82.56 o 
   4   2  13       47.03       36.62     60.88 o 
   5   2  13     1258.32     1303.36     94.16 o 
   6   2  13       69.12       62.11      6.48 o 
   7   2  13      140.33      145.31      7.12 o 
   8   2  13      589.76      552.18     11.70 o 
   9   2  13       12.61       13.30      6.77 o 
  10   2  13      174.92      175.79      8.80 o 
  11   2  13      267.46      294.53     12.27 o 
  12   2  13       20.10       18.15      6.69 o 
 -17   3  13        0.05       -1.58      9.47 o 
 -16   3  13       30.02       31.71      8.31 o 
 -15   3  13      393.24      446.29     12.79 o 
 -14   3  13        3.03        4.07     10.94 o 
 -13   3  13       15.13       14.69      7.56 o 
 -12   3  13      190.81      171.40      9.39 o 
 -11   3  13       25.22       21.30      7.53 o 
 -10   3  13      392.19      358.18     88.36 o 
  -9   3  13      320.98      213.02     77.32 o 
  -8   3  13       36.26       42.21     10.92 o 
  -7   3  13      198.16      193.12     32.35 o 
  -6   3  13      888.10      850.32     38.66 o 
  -5   3  13      447.53      541.85     46.34 o 
  -4   3  13       38.00       48.23     13.60 o 
  -3   3  13     1997.60     2163.21     29.96 o 
  -2   3  13     1259.30     1105.22     75.93 o 
  -1   3  13      170.67      199.23     49.62 o 
   0   3  13        3.93       18.67     35.05 o 
   1   3  13     2498.81     2233.22    105.43 o 
   2   3  13      181.44      216.85     55.94 o 
   3   3  13     1367.54     1306.65     92.92 o 
   4   3  13       88.82       97.12     59.84 o 
   5   3  13     2188.63     1749.88    140.43 o 
   6   3  13      339.45      291.98      9.17 o 
   7   3  13      366.09      383.30     10.39 o 
   8   3  13       16.26       15.30      7.11 o 
   9   3  13        0.37       -1.53      6.67 o 
  10   3  13      326.22      360.56     10.21 o 
  11   3  13       70.94       78.49      8.31 o 
  12   3  13       10.90       11.83      5.58 o 
 -17   4  13        7.35       11.05      9.47 o 
 -16   4  13      385.80      349.05     10.56 o 
 -15   4  13        0.08        4.73      8.93 o 
 -14   4  13      182.32      187.43     11.05 o 
 -13   4  13       31.39       36.05      9.86 o 
 -12   4  13        5.94        4.49      7.56 o 
 -11   4  13      127.44      118.17     17.15 o 
 -10   4  13       47.43       43.45      5.99 o 
  -9   4  13      103.94       98.01     12.46 o 
  -8   4  13      918.41      826.04     21.66 o 
  -7   4  13       89.41       90.44     19.72 o 
  -6   4  13      272.55      257.39     66.27 o 
  -5   4  13     2797.28     2905.46    107.30 o 
  -4   4  13     1782.96     1750.81     40.24 o 
  -3   4  13      159.83      224.67     19.19 o 
  -2   4  13     1181.80     1141.40     78.01 o 
  -1   4  13     1578.92     1618.94     84.79 o 
   0   4  13     2030.08     2066.58     77.71 o 
   1   4  13       54.63       25.50     47.63 o 
   2   4  13      708.45      700.29     73.23 o 
   3   4  13      137.45      196.64     58.94 o 
   4   4  13        5.16       15.78     78.89 o 
   5   4  13      487.67      435.58     10.51 o 
   6   4  13       23.76       34.18      6.99 o 
   7   4  13      367.85      373.77     10.10 o 
   8   4  13     1481.65     1379.71     18.07 o 
   9   4  13      238.07      222.32     10.08 o 
  10   4  13       27.52       34.74      6.64 o 
  11   4  13      198.97      202.99      6.94 o 
 -16   5  13        7.29        9.47     11.05 o 
 -15   5  13        8.10       16.41      8.31 o 
 -14   5  13      165.98      165.63     21.30 o 
 -13   5  13       87.42       83.75     20.51 o 
 -12   5  13      126.55      100.24     15.78 o 
 -11   5  13      361.23      330.89     14.35 o 
 -10   5  13      751.55      687.60     23.46 o 
  -9   5  13       92.19       98.82     48.13 o 
  -8   5  13      123.86      147.75     15.47 o 
  -7   5  13     3128.25     3038.58     40.24 o 
  -6   5  13     1017.59     1006.51    104.14 o 
  -5   5  13     1189.04     1309.80     51.28 o 
  -4   5  13      267.56      329.78     17.36 o 
  -3   5  13      322.07      280.84     33.14 o 
  -2   5  13      570.89      581.64     62.97 o 
  -1   5  13      185.55      139.79     39.45 o 
   0   5  13      625.61      670.69     54.03 o 
   1   5  13      362.30      349.29     46.13 o 
   2   5  13      162.28      225.64     80.47 o 
   3   5  13     1238.95     1173.95    118.34 o 
   4   5  13      828.82      811.04    105.72 o 
   5   5  13      575.78      503.65     22.01 o 
   6   5  13      490.32      475.57     12.05 o 
   7   5  13      653.61      671.36     11.58 o 
   8   5  13       34.71       27.16      6.88 o 
   9   5  13     1368.70     1510.98     20.08 o 
  10   5  13        0.29        4.89      5.72 o 
  11   5  13      122.74      137.28      9.47 o 
 -16   6  13        0.13        3.16     11.05 o 
 -15   6  13       53.00       63.12     14.20 o 
 -14   6  13       53.06       36.64      9.86 o 
 -13   6  13      502.24      412.34     27.61 o 
 -12   6  13      140.15      141.23      7.73 o 
 -11   6  13      386.76      355.46     33.92 o 
 -10   6  13      302.30      260.36     10.86 o 
  -9   6  13       70.84       64.85     10.45 o 
  -8   6  13      171.90      154.41     27.61 o 
  -7   6  13      905.42      961.87     24.68 o 
  -6   6  13      843.44      932.37     29.19 o 
  -5   6  13       34.42       33.29     13.90 o 
  -4   6  13     4008.71     3968.40     45.76 o 
  -3   6  13     1431.44     1539.31     59.30 o 
  -2   6  13      117.76      118.27     46.93 o 
  -1   6  13     4396.37     4277.49    135.56 o 
   0   6  13      252.44      246.15     71.01 o 
   1   6  13      293.75      253.43     56.38 o 
   2   6  13       65.61       75.60     57.06 o 
   3   6  13      363.06      250.88     82.05 o 
   4   6  13     1662.85     1557.21     18.25 o 
   5   6  13        8.91       26.20      8.78 o 
   6   6  13        7.75       13.68      8.31 o 
   7   6  13      181.07      188.59     11.16 o 
   8   6  13      220.09      200.39     15.78 o 
   9   6  13      262.57      246.15     14.20 o 
  10   6  13      323.80      326.62     14.20 o 
  11   6  13       54.89       60.02      7.10 o 
 -16   7  13        3.14        4.73      9.47 o 
 -15   7  13        4.58       15.78     11.05 o 
 -14   7  13      182.57      190.92     17.36 o 
 -13   7  13        1.19        1.72      7.35 o 
 -12   7  13      118.47       94.80      7.34 o 
 -11   7  13       49.14       45.37      9.43 o 
 -10   7  13      182.31      153.90      9.94 o 
  -9   7  13      250.95      245.41     24.00 o 
  -8   7  13      354.26      317.99     28.44 o 
  -7   7  13      219.58      210.63     22.88 o 
  -6   7  13      624.85      609.36     21.58 o 
  -5   7  13        6.64       11.05     12.62 o 
  -4   7  13       92.17      102.56     15.78 o 
  -3   7  13      697.99      707.05     29.05 o 
  -2   7  13       35.63       47.34     64.69 o 
  -1   7  13      480.87      432.34     80.47 o 
   0   7  13     2596.42     2603.52    160.94 o 
   1   7  13        2.92      -15.78     77.32 o 
   2   7  13      406.08      323.47     85.21 o 
   3   7  13      627.46      596.90     12.37 o 
   4   7  13       50.41       41.93     13.44 o 
   5   7  13        2.38       -1.79      8.31 o 
   6   7  13      823.59      718.78     17.27 o 
   7   7  13     1160.81     1117.04     19.50 o 
   8   7  13       20.41       12.62      7.81 o 
   9   7  13      631.03      628.00     18.93 o 
  10   7  13       59.01       39.45      9.47 o 
  11   7  13       15.45       26.82      6.31 o 
 -15   8  13       62.37       67.85     11.05 o 
 -14   8  13       70.67       69.27      8.31 o 
 -13   8  13      246.25      198.98      9.02 o 
 -12   8  13        1.62        1.42      6.35 o 
 -11   8  13      162.83      146.68     11.16 o 
 -10   8  13       15.87       19.46      8.10 o 
  -9   8  13       42.11       48.91     10.56 o 
  -8   8  13      307.56      309.45     13.78 o 
  -7   8  13      241.03      217.19     22.09 o 
  -6   8  13       82.76       87.90     16.25 o 
  -5   8  13        5.47        4.73     14.20 o 
  -4   8  13     1408.02     1456.39     31.56 o 
  -3   8  13      291.02      302.03     22.88 o 
  -2   8  13      322.05      236.68     78.89 o 
  -1   8  13      593.87      539.64     88.36 o 
   0   8  13      230.84      137.28     75.74 o 
   1   8  13      359.87      324.90     79.68 o 
   2   8  13       88.68       82.70     14.03 o 
   3   8  13      450.33      402.64     10.93 o 
   4   8  13      616.20      547.31     12.12 o 
   5   8  13        3.48        2.84      8.31 o 
   6   8  13       26.03       26.04      8.93 o 
   7   8  13      876.04      871.00     23.67 o 
   8   8  13        4.30       17.36      7.81 o 
   9   8  13       25.25       28.40      9.47 o 
  10   8  13       13.57       10.26      5.58 o 
 -14   9  13        5.05        9.34      6.42 o 
 -13   9  13      127.76      129.19      7.86 o 
 -12   9  13       81.64       74.78      7.03 o 
 -11   9  13      296.71      265.47     12.12 o 
 -10   9  13      127.26      123.22     10.56 o 
  -9   9  13       79.30       73.11     11.05 o 
  -8   9  13       90.13       83.78     10.56 o 
  -7   9  13       83.40       93.12     11.16 o 
  -6   9  13      982.58     1035.25     36.29 o 
  -5   9  13     2013.66     2016.93     25.09 o 
  -4   9  13       45.47       48.14     10.04 o 
  -3   9  13       64.63       36.41      9.97 o 
  -2   9  13      517.53      469.07     13.72 o 
  -1   9  13       63.80       54.81     12.45 o 
   0   9  13     1331.62     1349.88     29.21 o 
   1   9  13     2533.74     2474.28     81.26 o 
   2   9  13       54.94       31.56      8.31 o 
   3   9  13        1.54        5.52      7.81 o 
   4   9  13      109.16      107.32     10.04 o 
   5   9  13      213.85      202.91     11.16 o 
   6   9  13      127.01      137.28     14.20 o 
   7   9  13        6.61       11.05     11.05 o 
   8   9  13      265.81      263.12     10.26 o 
   9   9  13        3.08        3.16      7.89 o 
 -14  10  13       22.36       25.25      7.89 o 
 -13  10  13       11.80        7.14      6.02 o 
 -12  10  13        0.29        0.00      6.64 o 
 -11  10  13      132.98      133.25     10.56 o 
 -10  10  13      150.49      141.09     13.41 o 
  -9  10  13        3.03        6.96      9.43 o 
  -8  10  13      432.07      452.85     20.51 o 
  -7  10  13      132.81      123.37      9.11 o 
  -6  10  13     3403.25     3388.79     38.66 o 
  -5  10  13     1717.64     1721.48     23.43 o 
  -4  10  13       49.79       61.58     10.04 o 
  -3  10  13       18.24       20.51     14.20 o 
  -2  10  13     1582.54     1470.42     38.66 o 
  -1  10  13      205.66      194.08     15.78 o 
   0  10  13        4.38       14.20     12.62 o 
   1  10  13      305.77      257.20     17.36 o 
   2  10  13      135.65      129.46     10.04 o 
   3  10  13      476.56      467.88     13.39 o 
   4  10  13     1349.80     1252.85     28.40 o 
   5  10  13       11.57       11.05     11.05 o 
   6  10  13        5.42       11.05     11.05 o 
   7  10  13      511.54      536.48     17.36 o 
   8  10  13       52.87       67.81      7.10 o 
   9  10  13      415.83      425.28      7.81 o 
 -13  11  13        1.81        5.52      5.58 o 
 -12  11  13      423.56      453.05     10.83 o 
 -11  11  13      100.18       95.99      8.93 o 
 -10  11  13        6.00        9.57      8.31 o 
  -9  11  13      545.20      550.05     22.09 o 
  -8  11  13      876.28      864.67     13.95 o 
  -7  11  13      128.30      141.97      8.77 o 
  -6  11  13       61.81       51.58     10.04 o 
  -5  11  13      365.88      335.32     13.39 o 
  -4  11  13      492.59      515.02     15.03 o 
  -3  11  13       36.86       44.18     15.78 o 
  -2  11  13       23.78       25.67      7.56 o 
  -1  11  13       19.16        9.47     12.62 o 
   0  11  13       10.94       22.09     12.62 o 
   1  11  13      626.27      601.18     22.09 o 
   2  11  13       65.21       80.75      8.93 o 
   3  11  13      257.43      254.13     11.16 o 
   4  11  13       56.76       52.07     11.05 o 
   5  11  13        6.26        4.73      9.47 o 
   6  11  13      308.46      326.62     14.20 o 
   7  11  13       86.58       86.78      9.47 o 
   8  11  13       93.35       71.01      7.89 o 
 -12  12  13       22.96       24.48      5.58 o 
 -11  12  13       87.30       94.05      7.81 o 
 -10  12  13      111.57      132.54     12.62 o 
  -9  12  13       88.14       99.41     14.20 o 
  -8  12  13      155.79      166.48      8.47 o 
  -7  12  13       88.28       90.19      7.86 o 
  -6  12  13      237.67      253.30      9.39 o 
  -5  12  13     3143.01     3207.21     23.69 o 
  -4  12  13      128.97      148.65     10.99 o 
  -3  12  13     1295.79     1259.28     20.08 o 
  -2  12  13       42.81       53.46      7.77 o 
  -1  12  13        1.09       11.15      8.31 o 
   0  12  13      117.08      110.47     10.04 o 
   1  12  13      461.49      491.62     13.39 o 
   2  12  13      302.51      276.86     14.20 o 
   3  12  13      211.04      191.87      8.93 o 
   4  12  13       44.83       63.12     11.05 o 
   5  12  13      157.92      140.21      7.19 o 
   6  12  13       26.04       25.25      7.89 o 
   7  12  13       18.49       20.86      4.46 o 
 -11  13  13      130.24      111.92      8.68 o 
 -10  13  13        2.63        6.46      7.10 o 
  -9  13  13       33.81       36.98      7.19 o 
  -8  13  13       53.75       66.78      8.31 o 
  -7  13  13      154.79      152.80      9.98 o 
  -6  13  13      172.44      170.10      9.43 o 
  -5  13  13       19.99       26.76      6.84 o 
  -4  13  13       44.66       45.46      9.43 o 
  -3  13  13       23.96       35.18      9.43 o 
  -2  13  13       14.74       10.62      8.31 o 
  -1  13  13      449.54      420.52     15.78 o 
   0  13  13      122.32      135.40      9.43 o 
   1  13  13      179.52      185.03      7.86 o 
   2  13  13       48.04       53.65      7.19 o 
   3  13  13      300.09      322.42      9.43 o 
   4  13  13       99.63      135.70     11.05 o 
   5  13  13     1075.22     1200.78     18.93 o 
   6  13  13        2.19       11.05      6.31 o 
  -9  14  13        6.82       11.05      7.89 o 
  -8  14  13        1.83        7.89      9.47 o 
  -7  14  13       31.94       34.99      5.10 o 
  -6  14  13      401.99      401.47      8.77 o 
  -5  14  13      162.96      182.52      7.56 o 
  -4  14  13       43.66       53.15      7.81 o 
  -3  14  13       19.59       29.19      7.81 o 
  -2  14  13      710.98      678.49     18.93 o 
  -1  14  13        5.64       11.05     11.05 o 
   0  14  13      170.36      168.83     12.62 o 
   1  14  13       31.21       27.76      6.06 o 
   2  14  13       88.15      109.24      6.69 o 
   3  14  13        4.19        6.31      7.89 o 
   4  14  13        7.37        3.94      4.46 o 
  -7  15  13       48.41       48.91      7.89 o 
  -6  15  13      221.80      205.80      7.19 o 
  -5  15  13      439.73      405.73      9.72 o 
  -4  15  13       35.87       47.09      5.47 o 
  -3  15  13       10.76       22.09      6.69 o 
  -2  15  13      332.67      340.04     10.04 o 
  -1  15  13      499.75      529.38     11.16 o 
   0  15  13       55.31       56.29      6.69 o 
   1  15  13       34.82       34.71      6.06 o 
   2  15  13      381.64      414.99     12.62 o 
  -3  16  13        5.57        9.47      6.31 o 
  -2  16  13      234.51      227.22      9.47 o 
 -16   0  14        8.04       37.87     12.62 o 
 -15   0  14       97.51      132.54     15.78 o 
 -14   0  14      658.02      664.29     22.09 o 
 -13   0  14      613.09      632.73     23.67 o 
 -12   0  14      684.22      680.07     23.67 o 
 -11   0  14      368.66      345.56     18.93 o 
 -10   0  14      996.64     1080.86    123.08 o 
  -9   0  14      624.11      533.33     97.83 o 
  -8   0  14      646.48      687.96     99.41 o 
  -7   0  14      444.09      424.45     83.63 o 
  -6   0  14      255.67      224.06     71.01 o 
  -5   0  14      135.09      121.50     66.27 o 
  -4   0  14      147.03       85.21     69.43 o 
  -3   0  14      480.85      440.23     75.74 o 
  -2   0  14       86.79      113.61     63.12 o 
  -1   0  14      151.81      112.03     77.32 o 
   0   0  14      147.93      184.61     75.74 o 
   1   0  14     1381.62     1308.07    123.08 o 
   2   0  14       33.35       39.45     80.47 o 
   3   0  14     2141.60     1950.27    157.79 o 
   4   0  14     3842.99     3872.15    213.02 o 
   5   0  14     1913.35     1913.82     36.41 o 
   6   0  14       37.24       29.72     13.36 o 
   7   0  14       16.25       12.22      7.50 o 
   8   0  14     1022.92      995.94     23.13 o 
   9   0  14      316.50      323.47     20.51 o 
  10   0  14      240.86      268.24     17.36 o 
  11   0  14      192.74      243.00     14.20 o 
 -16   1  14      156.92      178.21     11.92 o 
 -15   1  14       63.93       79.75     10.24 o 
 -14   1  14      418.11      418.69     10.86 o 
 -13   1  14      522.36      492.04     14.19 o 
 -12   1  14        3.40        7.89      7.29 o 
 -11   1  14      800.55      711.63     16.74 o 
 -10   1  14     2332.76     2121.80     39.72 o 
  -9   1  14     1979.84     2068.62    145.17 o 
  -8   1  14      533.50      443.39     86.78 o 
  -7   1  14     1715.56     1791.06    103.35 o 
  -6   1  14     3159.82     3435.46     95.55 o 
  -5   1  14     1992.92     2034.21     95.35 o 
  -4   1  14       30.08       13.41     45.75 o 
  -3   1  14     2481.22     2296.61    102.09 o 
  -2   1  14    13433.19    13136.71    225.89 o 
  -1   1  14     2069.07     2076.34    114.40 o 
   0   1  14     1404.78     1540.68     90.89 o 
   1   1  14    20030.70    18384.27    284.49 o 
   2   1  14       49.76       78.35     61.24 o 
   3   1  14     1601.29     1481.89    101.98 o 
   4   1  14     9894.36     9493.00    222.03 o 
   5   1  14       20.92       20.43      6.64 o 
   6   1  14      219.66      223.82      7.20 o 
   7   1  14       68.77       63.61      6.08 o 
   8   1  14     2192.42     2102.82     23.92 o 
   9   1  14      158.95      148.34      8.03 o 
  10   1  14        0.84        1.02      9.43 o 
  11   1  14      254.75      283.25     10.04 o 
 -16   2  14      407.49      347.31     10.56 o 
 -15   2  14      680.56      603.00     15.03 o 
 -14   2  14      627.08      616.97     14.50 o 
 -13   2  14        5.58       13.15      7.29 o 
 -12   2  14       92.00       91.14      8.77 o 
 -11   2  14       55.04       64.53      9.57 o 
 -10   2  14      286.99      269.91      9.54 o 
  -9   2  14      111.76      110.45     71.01 o 
  -8   2  14      118.43      134.12     71.01 o 
  -7   2  14      111.37      107.30     69.43 o 
  -6   2  14     1801.89     1852.47     58.38 o 
  -5   2  14       53.51       62.47     14.66 o 
  -4   2  14      732.93      852.28    112.82 o 
  -3   2  14        1.64      -12.43     46.05 o 
  -2   2  14      896.97      795.68    109.66 o 
  -1   2  14       81.73       98.97     47.94 o 
   0   2  14      177.81      150.86     55.15 o 
   1   2  14     2493.44     2313.17    159.37 o 
   2   2  14     2976.81     2943.42    127.14 o 
   3   2  14     1471.34     1336.13     96.47 o 
   4   2  14     2511.88     2366.07    120.25 o 
   5   2  14     2376.71     2327.00     80.74 o 
   6   2  14      113.04      104.55      6.83 o 
   7   2  14        5.86        9.01      6.99 o 
   8   2  14       23.89       27.28      7.48 o 
   9   2  14     1066.19     1150.70     22.04 o 
  10   2  14        0.56       21.30      8.93 o 
  11   2  14       62.72       81.45      7.81 o 
 -16   3  14        0.58        0.79      7.81 o 
 -15   3  14      214.67      219.88     11.05 o 
 -14   3  14      208.08      223.90     11.83 o 
 -13   3  14       42.24       38.46      7.56 o 
 -12   3  14      175.64      165.83     11.19 o 
 -11   3  14      437.34      445.84     20.51 o 
 -10   3  14     2448.93     2206.00     48.32 o 
  -9   3  14     1765.31     1708.86    137.28 o 
  -8   3  14      596.55      592.70     18.57 o 
  -7   3  14     4315.17     4497.47    149.90 o 
  -6   3  14     3123.28     3234.70     96.25 o 
  -5   3  14      266.30      384.40     16.65 o 
  -4   3  14     2118.65     2260.11     82.43 o 
  -3   3  14     4424.48     4410.09    287.18 o 
  -2   3  14      912.74      789.80     71.65 o 
  -1   3  14     2506.93     2609.72    154.63 o 
   0   3  14     6962.84     6853.89    175.13 o 
   1   3  14     5400.62     5213.35    157.27 o 
   2   3  14     6807.51     6691.82    261.14 o 
   3   3  14      329.63      357.73     66.67 o 
   4   3  14     2121.42     1860.61    112.28 o 
   5   3  14     8872.38     8673.18     87.08 o 
   6   3  14      938.16      869.45     14.35 o 
   7   3  14      144.19      136.08      8.00 o 
   8   3  14      799.89      785.71     15.71 o 
   9   3  14      348.91      360.00     10.21 o 
  10   3  14       14.19       20.33      7.39 o 
  11   3  14      281.00      333.05      8.93 o 
 -16   4  14       48.17       40.38      7.81 o 
 -15   4  14        0.28        5.52      8.93 o 
 -14   4  14        0.12        3.57      7.43 o 
 -13   4  14       51.32       52.52      7.77 o 
 -12   4  14      286.75      269.29     13.89 o 
 -11   4  14        1.85       -7.70      9.43 o 
 -10   4  14       17.64       16.32     12.77 o 
  -9   4  14      415.97      376.56     13.65 o 
  -8   4  14      124.92      183.53     32.35 o 
  -7   4  14      770.19      775.57     21.64 o 
  -6   4  14       55.91       63.86     12.40 o 
  -5   4  14      103.47      101.76     17.36 o 
  -4   4  14      501.48      487.00     49.70 o 
  -3   4  14        6.15        5.88     53.42 o 
  -2   4  14     1290.16     1268.07     85.91 o 
  -1   4  14      762.19      628.68     91.52 o 
   0   4  14       63.97       79.09     40.07 o 
   1   4  14      244.00      284.65     64.41 o 
   2   4  14     1882.99     1687.41    102.56 o 
   3   4  14       19.05      -24.71     67.10 o 
   4   4  14     1883.99     1675.05     26.82 o 
   5   4  14     1363.77     1321.72     30.24 o 
   6   4  14       53.89       63.63      7.39 o 
   7   4  14       14.49       18.20      6.58 o 
   8   4  14      250.01      245.89      9.57 o 
   9   4  14      358.30      416.33     10.02 o 
  10   4  14        1.58        8.52      5.72 o 
  11   4  14      112.15      119.24      7.10 o 
 -16   5  14      274.23      241.42     14.20 o 
 -15   5  14        0.84        3.05      8.31 o 
 -14   5  14       80.84       75.59     11.83 o 
 -13   5  14        0.51        7.00     11.83 o 
 -12   5  14      243.49      218.94     14.04 o 
 -11   5  14      244.12      207.01     14.99 o 
 -10   5  14      781.79      773.94     48.91 o 
  -9   5  14     1199.26     1215.65     33.69 o 
  -8   5  14      267.49      209.85     18.15 o 
  -7   5  14     3602.43     3529.33    171.99 o 
  -6   5  14      233.05      223.53     33.92 o 
  -5   5  14       23.33       44.18     12.62 o 
  -4   5  14     4005.09     4301.33    343.98 o 
  -3   5  14     1195.96     1011.43    115.19 o 
  -2   5  14      387.66      331.36     91.52 o 
  -1   5  14      456.30      454.32     49.69 o 
   0   5  14     4629.44     4978.58    121.17 o 
   1   5  14       75.23       91.08     64.25 o 
   2   5  14     1296.38     1235.49    118.34 o 
   3   5  14     1694.03     1560.53    134.12 o 
   4   5  14      240.23      241.07     12.63 o 
   5   5  14     1414.49     1419.96     26.04 o 
   6   5  14      475.05      475.07     11.87 o 
   7   5  14      768.59      769.64     14.12 o 
   8   5  14     1195.06     1250.00     14.94 o 
   9   5  14      108.14      122.67      7.72 o 
  10   5  14      154.43      165.68     11.05 o 
  11   5  14      252.13      246.15      9.47 o 
 -16   6  14       84.67       71.01     11.05 o 
 -15   6  14       45.96       56.80     12.62 o 
 -14   6  14       30.74       23.20      9.43 o 
 -13   6  14       34.45       26.82     15.78 o 
 -12   6  14      195.10      173.06     14.20 o 
 -11   6  14      170.24      147.56      9.12 o 
 -10   6  14       28.37       20.64      8.10 o 
  -9   6  14      484.65      431.04     28.57 o 
  -8   6  14      233.99      198.75     11.99 o 
  -7   6  14     1121.30     1108.17     55.23 o 
  -6   6  14      683.86      632.57     46.55 o 
  -5   6  14     1109.62     1137.66     26.82 o 
  -4   6  14      434.21      403.41     20.51 o 
  -3   6  14      104.71      114.27     48.13 o 
  -2   6  14      990.74      938.36     81.55 o 
  -1   6  14     3544.89     3463.06    129.30 o 
   0   6  14      970.07      976.71    107.30 o 
   1   6  14       43.74      -13.07     62.15 o 
   2   6  14     1647.76     1566.85    134.12 o 
   3   6  14      621.13      594.64     18.17 o 
   4   6  14        2.05        2.54      6.64 o 
   5   6  14     1483.82     1524.91     26.04 o 
   6   6  14      111.52      111.18      9.86 o 
   7   6  14      122.82      123.90      8.47 o 
   8   6  14      304.11      287.18     15.78 o 
   9   6  14      171.55      183.04     12.62 o 
  10   6  14      174.52      195.66     11.05 o 
 -15   7  14        1.28       12.62     11.05 o 
 -14   7  14        7.35        7.89     12.62 o 
 -13   7  14      353.13      325.90     12.79 o 
 -12   7  14        1.92        6.07      7.35 o 
 -11   7  14       91.84       83.19     10.56 o 
 -10   7  14      383.34      376.73     17.94 o 
  -9   7  14     1725.47     1647.32     56.80 o 
  -8   7  14      118.79       98.67     21.40 o 
  -7   7  14       27.51       23.26      9.79 o 
  -6   7  14      348.27      359.76     18.93 o 
  -5   7  14       47.92       52.07     14.20 o 
  -4   7  14      471.76      440.04     44.97 o 
  -3   7  14     1108.26     1000.38    119.92 o 
  -2   7  14      618.26      519.13     89.94 o 
  -1   7  14      769.69      714.78     96.25 o 
   0   7  14      437.88      320.31     82.05 o 
   1   7  14      367.36      364.90     24.46 o 
   2   7  14     1233.34      934.05     27.61 o 
   3   7  14     4293.73     3811.09     50.49 o 
   4   7  14      581.96      492.82     13.88 o 
   5   7  14      281.58      217.91     11.68 o 
   6   7  14      831.53      764.83     16.62 o 
   7   7  14      443.15      461.04     10.93 o 
   8   7  14     1411.46     1415.37     26.82 o 
   9   7  14      242.65      254.04     12.62 o 
  10   7  14       10.22       17.36      6.31 o 
 -15   8  14       87.06      113.61     11.05 o 
 -14   8  14       31.91       47.34     12.62 o 
 -13   8  14        5.05        1.78      8.72 o 
 -12   8  14       11.46       10.69      7.35 o 
 -11   8  14     1339.68     1305.74     58.38 o 
 -10   8  14       18.15       19.82      7.86 o 
  -9   8  14       17.08       20.51      9.86 o 
  -8   8  14     1930.22     1736.85     63.12 o 
  -7   8  14        0.54        4.92      9.43 o 
  -6   8  14      187.98      171.99     17.36 o 
  -5   8  14      347.19      323.57     12.62 o 
  -4   8  14     1583.29     1531.80     17.86 o 
  -3   8  14      864.73      848.63     17.27 o 
  -2   8  14      153.23      160.01     22.09 o 
  -1   8  14     2982.56     2775.92     38.41 o 
   0   8  14     1073.47     1120.70     26.14 o 
   1   8  14        3.26        1.86     12.51 o 
   2   8  14      256.74      238.26     15.78 o 
   3   8  14     1233.77     1193.38     16.35 o 
   4   8  14        5.98       19.48      6.64 o 
   5   8  14       52.30       51.39      8.93 o 
   6   8  14     1577.32     1584.74     42.60 o 
   7   8  14       94.21      108.14      8.93 o 
   8   8  14        0.19        0.00      9.47 o 
   9   8  14      120.30      137.28      9.47 o 
 -14   9  14        0.08        1.58      9.47 o 
 -13   9  14      103.21       96.89      8.78 o 
 -12   9  14      145.94      130.71     11.59 o 
 -11   9  14        0.10        7.05      8.31 o 
 -10   9  14      209.72      229.37      9.94 o 
  -9   9  14      218.63      213.45      9.94 o 
  -8   9  14      377.36      365.63     14.38 o 
  -7   9  14       32.98       26.82     10.04 o 
  -6   9  14      865.12      899.28     14.25 o 
  -5   9  14     1393.51     1386.64     17.26 o 
  -4   9  14       36.14       35.28      7.86 o 
  -3   9  14     2113.99     2011.05     24.55 o 
  -2   9  14      368.78      298.22     17.36 o 
  -1   9  14     3042.13     2890.70     41.03 o 
   0   9  14      348.22      342.40     17.36 o 
   1   9  14      105.13      121.50     14.20 o 
   2   9  14      724.22      700.58     22.09 o 
   3   9  14       70.28       69.46      8.93 o 
   4   9  14      535.38      521.15     18.70 o 
   5   9  14      262.00      271.40     10.56 o 
   6   9  14      195.81      219.33     14.20 o 
   7   9  14     1424.86     1413.45     27.61 o 
   8   9  14        8.17       12.62      7.89 o 
   9   9  14       84.37       93.94      5.58 o 
 -13  10  14      173.34      170.48     10.26 o 
 -12  10  14      184.65      188.14     11.44 o 
 -11  10  14      579.52      574.35     20.51 o 
 -10  10  14      117.24      126.85      9.86 o 
  -9  10  14      454.44      468.32     15.78 o 
  -8  10  14     2498.07     2408.72     30.77 o 
  -7  10  14       27.30       30.48      7.86 o 
  -6  10  14      962.64      931.53     12.74 o 
  -5  10  14     1583.64     1528.58     17.90 o 
  -4  10  14      397.61      362.09     17.36 o 
  -3  10  14      114.29       95.11     10.56 o 
  -2  10  14     1213.92     1050.88     26.82 o 
  -1  10  14     2189.35     2018.12     34.71 o 
   0  10  14     3287.72     2964.86     41.03 o 
   1  10  14       90.62       71.01     14.20 o 
   2  10  14     1404.62     1300.18     28.40 o 
   3  10  14     2533.51     2381.05     24.55 o 
   4  10  14      548.02      476.52     17.36 o 
   5  10  14      154.15      138.66      8.31 o 
   6  10  14      632.08      642.20     18.93 o 
   7  10  14      175.46      195.46      8.31 o 
   8  10  14       15.92       21.21      4.93 o 
 -12  11  14       11.30       13.51      5.10 o 
 -11  11  14        3.64        3.16      7.81 o 
 -10  11  14       63.23       66.27     12.62 o 
  -9  11  14       27.62       30.77      8.93 o 
  -8  11  14      151.01      166.47      9.11 o 
  -7  11  14       99.98      113.26     14.99 o 
  -6  11  14     2214.07     2274.99     26.06 o 
  -5  11  14     3139.91     3209.74     23.98 o 
  -4  11  14      405.95      397.04     13.91 o 
  -3  11  14      570.91      594.86     20.51 o 
  -2  11  14        2.40        4.73     12.62 o 
  -1  11  14       84.73       68.63     10.26 o 
   0  11  14      249.14      250.88     15.78 o 
   1  11  14       25.44       18.93     12.62 o 
   2  11  14       58.16       48.91     12.62 o 
   3  11  14      456.23      437.90     12.27 o 
   4  11  14       49.40       37.87      9.47 o 
   5  11  14       71.12       67.19      7.19 o 
   6  11  14       73.70       59.96      9.47 o 
   7  11  14      380.44      397.63     12.62 o 
 -11  12  14       39.79       50.72      5.47 o 
 -10  12  14       46.57       61.54     11.05 o 
  -9  12  14     2156.97     2229.56     33.14 o 
  -8  12  14       88.67       90.00      8.93 o 
  -7  12  14       12.41       21.06      6.64 o 
  -6  12  14      304.43      300.91     11.68 o 
  -5  12  14      441.53      438.94     10.93 o 
  -4  12  14     1726.15     1763.68     26.04 o 
  -3  12  14      743.77      714.78     22.09 o 
  -2  12  14     1039.09     1093.48     26.82 o 
  -1  12  14      839.46      800.92     15.50 o 
   0  12  14     1310.49     1274.23     18.97 o 
   1  12  14      107.45       78.11      8.93 o 
   2  12  14     1304.86     1215.52     40.24 o 
   3  12  14      678.43      676.90     22.88 o 
   4  12  14       48.38       60.33      6.69 o 
   5  12  14      347.68      331.36     12.62 o 
   6  12  14      625.55      632.73     12.62 o 
 -10  13  14        1.98       -2.37      5.58 o 
  -9  13  14       40.85       39.45      9.47 o 
  -8  13  14      108.03      108.87     11.05 o 
  -7  13  14       31.18       30.18      7.19 o 
  -6  13  14      194.61      206.70     12.62 o 
  -5  13  14       17.34       10.44      7.19 o 
  -4  13  14      200.11      201.97     14.20 o 
  -3  13  14      228.77      231.95     15.78 o 
  -2  13  14      239.01      220.90     15.78 o 
  -1  13  14        0.67        6.31     11.05 o 
   0  13  14      232.97      258.77     14.20 o 
   1  13  14      312.70      299.80     14.20 o 
   2  13  14       49.17       66.27      9.47 o 
   3  13  14     1527.29     1545.62     52.07 o 
   4  13  14      214.82      246.40      7.89 o 
  -9  14  14      244.10      231.95      9.47 o 
  -8  14  14      448.03      448.12     12.62 o 
  -7  14  14      430.67      434.65     39.45 o 
  -6  14  14       36.76       48.24      6.69 o 
  -5  14  14      565.85      569.10     13.14 o 
  -4  14  14     1352.52     1410.39     27.61 o 
  -3  14  14       31.57       33.14      7.19 o 
  -2  14  14      196.72      197.24     12.62 o 
  -1  14  14     1360.06     1380.65     23.67 o 
   0  14  14      472.74      504.93     15.78 o 
   1  14  14        0.03        1.58      7.89 o 
   2  14  14      830.09      826.81     14.20 o 
   3  14  14      153.57      142.01      7.89 o 
  -5  15  14        5.50        8.68      4.46 o 
  -4  15  14       62.76       61.65      4.55 o 
  -3  15  14        0.13        1.58      4.55 o 
  -2  15  14       70.65       83.66      6.69 o 
  -1  15  14       84.92       78.64      6.06 o 
   0  15  14       26.85       24.06      4.93 o 
   1  15  14       46.16       39.29      7.89 o 
 -16   1  15     1199.52     1166.70     59.17 o 
 -15   1  15       63.77       50.80      8.72 o 
 -14   1  15      107.43      106.24     10.66 o 
 -13   1  15       82.30       77.23      9.32 o 
 -12   1  15       29.62       29.98      8.93 o 
 -11   1  15       90.60       84.37     10.04 o 
 -10   1  15       11.20        9.17      6.81 o 
  -9   1  15        7.32      -39.45     86.78 o 
  -8   1  15        0.96      -22.99     59.50 o 
  -7   1  15        5.53       -9.64     55.02 o 
  -6   1  15     1662.40     1759.71     94.82 o 
  -5   1  15       82.59       82.62     52.07 o 
  -4   1  15     1271.66     1380.07     92.31 o 
  -3   1  15      458.78      453.15     86.00 o 
  -2   1  15      159.57      104.14     50.21 o 
  -1   1  15       52.08       69.69     50.76 o 
   0   1  15        0.77       -9.99     55.15 o 
   1   1  15     1407.90     1277.70    127.02 o 
   2   1  15        3.37      -20.96     62.85 o 
   3   1  15     3496.89     3421.63    140.02 o 
   4   1  15        1.19        5.38      5.22 o 
   5   1  15       80.14       85.09      6.88 o 
   6   1  15        8.05       13.49      5.18 o 
   7   1  15       32.78       30.26      6.87 o 
   8   1  15      293.37      291.49      9.44 o 
   9   1  15        9.41       20.51      8.93 o 
  10   1  15      190.80      244.83     10.04 o 
  11   1  15        0.88        7.10      5.58 o 
 -16   2  15      513.61      463.07     10.56 o 
 -15   2  15      179.93      158.12     10.12 o 
 -14   2  15       18.74       18.34      7.35 o 
 -13   2  15        9.94       17.36      7.29 o 
 -12   2  15       40.88       30.89      7.56 o 
 -11   2  15       24.56       34.21      8.93 o 
 -10   2  15        0.36       -0.07      6.13 o 
  -9   2  15      388.07      375.40     14.98 o 
  -8   2  15       42.23       50.49     71.01 o 
  -7   2  15     1274.21     1495.84    130.96 o 
  -6   2  15       37.89       54.98     53.24 o 
  -5   2  15     1798.88     1934.40    208.28 o 
  -4   2  15       57.19       50.43     53.42 o 
  -3   2  15       42.05       67.06     50.21 o 
  -2   2  15       26.33       15.35     47.33 o 
  -1   2  15       66.00       77.32     55.15 o 
   0   2  15        4.27        9.09     55.65 o 
   1   2  15      456.22      378.90     66.21 o 
   2   2  15      118.03       98.49     63.33 o 
   3   2  15     1374.88     1203.26    110.45 o 
   4   2  15      317.64      329.84      9.31 o 
   5   2  15        8.50       17.13      6.89 o 
   6   2  15      787.66      741.65     16.85 o 
   7   2  15      344.94      353.26     10.20 o 
   8   2  15     1073.32     1090.12     13.38 o 
   9   2  15       13.78       18.22      6.94 o 
  10   2  15      248.30      295.91     10.04 o 
  11   2  15       25.27       32.41      7.10 o 
 -16   3  15      120.46      105.41      7.81 o 
 -15   3  15        5.48       15.30      8.81 o 
 -14   3  15       82.44       71.94      8.10 o 
 -13   3  15       21.14       32.32      7.86 o 
 -12   3  15       15.59       12.74      7.56 o 
 -11   3  15       44.81       44.11      7.56 o 
 -10   3  15        2.86       10.24      8.07 o 
  -9   3  15       90.39       96.83      7.64 o 
  -8   3  15     1098.71     1030.36    113.61 o 
  -7   3  15      845.01      852.89     21.65 o 
  -6   3  15     1137.27     1097.51     79.68 o 
  -5   3  15       91.05       96.66     12.44 o 
  -4   3  15      889.27      977.76     80.88 o 
  -3   3  15     2967.74     2948.32    140.43 o 
  -2   3  15      569.07      513.05     66.94 o 
  -1   3  15      211.14      178.92    100.99 o 
   0   3  15     2631.56     2480.27    224.06 o 
   1   3  15       72.46       96.22     60.75 o 
   2   3  15      472.56      536.04     75.31 o 
   3   3  15      104.88      109.43     20.61 o 
   4   3  15       71.95       85.81     10.70 o 
   5   3  15      134.14      128.73      7.53 o 
   6   3  15      880.24      882.18     16.36 o 
   7   3  15      305.37      287.76      8.99 o 
   8   3  15      698.16      707.37     11.23 o 
   9   3  15      101.05      112.19      9.63 o 
  10   3  15      300.05      323.84      9.43 o 
 -16   4  15        1.39        4.73      7.89 o 
 -15   4  15       39.08       48.81     11.83 o 
 -14   4  15       24.34       23.12      9.05 o 
 -13   4  15       49.13       50.53      7.56 o 
 -12   4  15      154.89      128.68      8.77 o 
 -11   4  15        4.12        3.94      8.93 o 
 -10   4  15      312.98      294.17     13.65 o 
  -9   4  15      857.89      866.82     12.70 o 
  -8   4  15     1137.29     1080.02     32.53 o 
  -7   4  15        1.41        2.11     10.92 o 
  -6   4  15        5.39       10.44     14.20 o 
  -5   4  15      680.12      669.21     22.09 o 
  -4   4  15      160.09      176.72     82.05 o 
  -3   4  15      804.70      780.25     77.72 o 
  -2   4  15     1825.16     1780.70    101.46 o 
  -1   4  15     2261.52     2116.71    146.74 o 
   0   4  15       77.71       66.48     60.22 o 
   1   4  15       10.01       24.91     66.94 o 
   2   4  15     2003.42     1824.82    123.08 o 
   3   4  15     3143.73     3130.79     29.55 o 
   4   4  15     1804.54     1726.44     29.90 o 
   5   4  15      550.24      564.04     13.89 o 
   6   4  15      103.10      100.59      7.20 o 
   7   4  15      377.20      340.84      9.05 o 
   8   4  15        1.04        6.05      5.88 o 
   9   4  15       22.19       33.32      6.02 o 
  10   4  15      337.99      355.20      8.93 o 
 -16   5  15        9.74        4.73      9.47 o 
 -15   5  15       10.96        7.89      7.89 o 
 -14   5  15      283.07      254.70     41.81 o 
 -13   5  15        0.07        3.55      8.72 o 
 -12   5  15      251.89      186.19     12.12 o 
 -11   5  15      377.65      302.96     18.93 o 
 -10   5  15      138.79      156.37     14.99 o 
  -9   5  15        5.86       12.40     10.08 o 
  -8   5  15      332.03      335.64     13.52 o 
  -7   5  15     3874.43     3881.09     56.80 o 
  -6   5  15      390.55      362.91     18.93 o 
  -5   5  15      724.25      668.16     21.64 o 
  -4   5  15       97.66      116.76     89.94 o 
  -3   5  15      318.94      304.53     96.25 o 
  -2   5  15     1923.47     1667.83    149.90 o 
  -1   5  15      378.59      425.56     68.61 o 
   0   5  15      764.04      685.11     78.65 o 
   1   5  15      218.07      171.81     70.52 o 
   2   5  15     1006.61      927.73     17.87 o 
   3   5  15      142.25      113.57     18.15 o 
   4   5  15      124.77       95.99      8.10 o 
   5   5  15      101.61      124.31      8.10 o 
   6   5  15      463.74      455.03      9.80 o 
   7   5  15       90.65       68.53      6.67 o 
   8   5  15      131.03      141.56      7.29 o 
   9   5  15      921.17     1014.58     20.51 o 
 -15   6  15       95.84       81.87      8.31 o 
 -14   6  15       32.75       25.14      8.31 o 
 -13   6  15       15.33        4.73     14.20 o 
 -12   6  15       49.96       59.96     17.36 o 
 -11   6  15       17.67       14.92      6.94 o 
 -10   6  15      272.57      272.30     14.20 o 
  -9   6  15      190.40      169.42     12.51 o 
  -8   6  15       51.28       52.90      9.80 o 
  -7   6  15     1381.08     1334.03     33.68 o 
  -6   6  15      371.65      356.60     18.93 o 
  -5   6  15     2238.40     2241.73     64.69 o 
  -4   6  15      130.76      119.92     89.94 o 
  -3   6  15      166.39       63.12     88.36 o 
  -2   6  15      253.40      252.46    104.14 o 
  -1   6  15     1271.37     1025.63    126.23 o 
   0   6  15       43.15       17.61     17.36 o 
   1   6  15      629.17      539.64     20.51 o 
   2   6  15       67.77       68.71     19.72 o 
   3   6  15       67.31      105.88      8.10 o 
   4   6  15       25.83       17.04      8.31 o 
   5   6  15      445.82      436.16     13.25 o 
   6   6  15      840.86      789.74     18.15 o 
   7   6  15       14.70       21.25      8.31 o 
   8   6  15      122.67      138.85     12.62 o 
   9   6  15      291.93      299.80     12.62 o 
  10   6  15       12.92       17.36      6.31 o 
 -15   7  15        0.03        4.73      9.47 o 
 -14   7  15      140.16      134.99      8.72 o 
 -13   7  15      177.54      152.72     10.21 o 
 -12   7  15       82.91       85.91      7.94 o 
 -11   7  15       12.19       15.36      8.31 o 
 -10   7  15      754.89      767.10     18.18 o 
  -9   7  15      313.16      313.85     27.61 o 
  -8   7  15        0.84       -1.39      9.43 o 
  -7   7  15      536.14      467.57     37.87 o 
  -6   7  15      177.53      175.15     15.78 o 
  -5   7  15     1602.47     1629.05     61.89 o 
  -4   7  15       19.04       39.61     56.02 o 
  -3   7  15      252.49      240.64     46.55 o 
  -2   7  15     3867.70     3796.41     45.76 o 
  -1   7  15       60.01       70.44     18.15 o 
   0   7  15       10.91        9.59     10.97 o 
   1   7  15     1616.80     1486.37     29.98 o 
   2   7  15      485.03      416.18     16.57 o 
   3   7  15       54.02       57.47      7.17 o 
   4   7  15      315.06      315.99     12.92 o 
   5   7  15      593.14      609.80     15.03 o 
   6   7  15      235.71      240.91      9.02 o 
   7   7  15       19.05       17.36     11.05 o 
   8   7  15       20.39       22.09      9.47 o 
   9   7  15      685.66      699.01     15.78 o 
 -14   8  15       50.33       58.38     11.05 o 
 -13   8  15      258.75      241.26     10.56 o 
 -12   8  15       98.67      101.84     10.99 o 
 -11   8  15        0.15        2.31      8.31 o 
 -10   8  15        2.73        4.64      7.17 o 
  -9   8  15      402.26      397.42     14.38 o 
  -8   8  15      161.15      151.64     11.68 o 
  -7   8  15       63.37       57.44     10.56 o 
  -6   8  15      281.07      244.57     17.36 o 
  -5   8  15     1292.32     1333.11     20.38 o 
  -4   8  15      162.51      181.46     15.78 o 
  -3   8  15       42.60       45.76     12.62 o 
  -2   8  15      902.62      874.15     25.25 o 
  -1   8  15      547.60      544.37     20.51 o 
   0   8  15      221.34      195.66     15.78 o 
   1   8  15       61.99       72.58     12.62 o 
   2   8  15       31.74       64.69     14.20 o 
   3   8  15     1342.44     1191.46     37.87 o 
   4   8  15      204.91      166.96      8.10 o 
   5   8  15        3.16        2.03      7.57 o 
   6   8  15      385.83      353.45     15.78 o 
   7   8  15      121.51      137.28     12.62 o 
   8   8  15        3.56        6.31      7.89 o 
   9   8  15      170.22      205.13      9.47 o 
 -14   9  15        0.79        7.89      7.89 o 
 -13   9  15        6.61       13.23      7.19 o 
 -12   9  15       10.26       12.31      8.31 o 
 -11   9  15      222.65      209.07     10.56 o 
 -10   9  15       34.96       44.55      7.86 o 
  -9   9  15       38.41       51.24      8.10 o 
  -8   9  15       30.17       38.70     10.56 o 
  -7   9  15       23.82       21.39      9.86 o 
  -6   9  15       83.41       96.14      8.47 o 
  -5   9  15      301.50      307.95     10.30 o 
  -4   9  15        3.90       18.93     12.62 o 
  -3   9  15       53.81       39.45     12.62 o 
  -2   9  15      128.29      132.54     14.20 o 
  -1   9  15       14.43       17.36     12.62 o 
   0   9  15      569.06      536.48     20.51 o 
   1   9  15     1955.35     1939.23     34.71 o 
   2   9  15       16.67       12.62     12.62 o 
   3   9  15      473.60      380.27     17.36 o 
   4   9  15      532.90      527.07     11.52 o 
   5   9  15      398.24      385.01     15.78 o 
   6   9  15       80.09       93.10     11.05 o 
   7   9  15        1.94       -1.58      9.47 o 
   8   9  15       17.50       14.20      7.89 o 
 -13  10  15      167.87      184.61     11.05 o 
 -12  10  15      423.44      420.19     16.25 o 
 -11  10  15        0.65       14.20     11.05 o 
 -10  10  15       55.16       58.55      8.93 o 
  -9  10  15      230.42      223.67      9.39 o 
  -8  10  15      302.08      304.84     12.79 o 
  -7  10  15      980.37     1016.89     14.75 o 
  -6  10  15     1085.98     1042.48     16.11 o 
  -5  10  15       20.66       44.18     12.62 o 
  -4  10  15      858.41      834.70     23.67 o 
  -3  10  15     1263.55     1240.22     28.40 o 
  -2  10  15       33.87       28.40     12.62 o 
  -1  10  15      810.56      817.35     23.67 o 
   0  10  15       88.33       72.58     14.20 o 
   1  10  15      418.47      405.52     18.93 o 
   2  10  15     1222.04     1203.93     26.82 o 
   3  10  15       18.16       17.36     11.05 o 
   4  10  15      322.31      271.73     10.04 o 
   5  10  15     2106.48     2104.91     28.40 o 
   6  10  15      103.97      110.45      7.19 o 
   7  10  15      580.82      601.18     14.20 o 
 -12  11  15        0.49        3.94      5.58 o 
 -11  11  15       37.63       38.68      6.51 o 
 -10  11  15       44.35       47.34     11.05 o 
  -9  11  15       43.08       56.80     12.62 o 
  -8  11  15       13.38       25.25      8.93 o 
  -7  11  15      302.91      283.66     11.68 o 
  -6  11  15      474.53      516.38     13.91 o 
  -5  11  15        0.87       12.62     11.05 o 
  -4  11  15       35.76       36.29     12.62 o 
  -3  11  15      756.30      754.23     22.09 o 
  -2  11  15       18.37       12.62     12.62 o 
  -1  11  15      524.92      467.34     12.79 o 
   0  11  15        4.48        0.00     12.62 o 
   1  11  15      143.55      153.06     14.20 o 
   2  11  15       16.95       28.40     11.05 o 
   3  11  15        2.85        4.73      9.47 o 
   4  11  15        0.77        6.31      5.58 o 
   5  11  15       62.10       63.12      7.89 o 
   6  11  15       30.15       39.45      7.89 o 
 -11  12  15       81.88       69.78     14.20 o 
 -10  12  15      128.27      119.55      7.81 o 
  -9  12  15        6.81       12.62     11.05 o 
  -8  12  15       93.72       80.47     12.62 o 
  -7  12  15      205.05      213.02     12.62 o 
  -6  12  15       66.84       67.17      8.31 o 
  -5  12  15      325.37      349.95     18.93 o 
  -4  12  15      312.61      299.80     15.78 o 
  -3  12  15       10.81       18.93     12.62 o 
  -2  12  15       95.75       89.94     14.20 o 
  -1  12  15       10.38       -1.58     12.62 o 
   0  12  15      319.57      265.09     15.78 o 
   1  12  15      387.78      408.67     15.78 o 
   2  12  15      176.91      206.70     12.62 o 
   3  12  15       15.07       14.20      7.89 o 
   4  12  15      311.56      329.24     24.46 o 
 -10  13  15        4.74        9.47      6.31 o 
  -9  13  15      250.61      239.84     11.05 o 
  -8  13  15      361.71      380.27     14.20 o 
  -7  13  15      163.30      139.61      7.57 o 
  -6  13  15      115.26       96.25     11.05 o 
  -5  13  15       46.36       58.38     11.05 o 
  -4  13  15       67.47       66.58     11.05 o 
  -3  13  15      215.52      227.22     14.20 o 
  -2  13  15        0.49       -1.58     11.05 o 
  -1  13  15      250.61      238.26     14.20 o 
   0  13  15      220.16      203.55     12.62 o 
   1  13  15        2.88        3.16      9.47 o 
   2  13  15      344.53      365.37      8.93 o 
   3  13  15      289.96      328.20     11.05 o 
  -8  14  15       25.42       15.78      6.31 o 
  -7  14  15      101.03       97.83      9.47 o 
  -6  14  15        5.51        7.89      5.58 o 
  -5  14  15       15.60       17.50      6.06 o 
  -4  14  15      101.12       87.04      6.69 o 
  -3  14  15      155.81      155.75      7.81 o 
  -2  14  15       13.45       16.57      6.69 o 
  -1  14  15       20.97       28.40      9.47 o 
   0  14  15      253.91      247.73     11.05 o 
   1  14  15      607.51      684.84     10.04 o 
   2  14  15      147.04      160.94      7.89 o 
  -3  15  15      259.11      243.00      9.47 o 
  -2  15  15       37.58       47.34      6.31 o 
 -16   0  16     1169.59     1274.94     22.09 o 
 -15   0  16      167.82      179.88     14.20 o 
 -14   0  16      836.01      848.91     23.67 o 
 -13   0  16      221.07      216.17     17.36 o 
 -12   0  16      265.55      263.51     17.36 o 
 -11   0  16       20.29       12.62     12.62 o 
 -10   0  16        2.69        3.16      9.05 o 
  -9   0  16     1086.91      887.36     56.80 o 
  -8   0  16     3557.24     3797.98    189.35 o 
  -7   0  16     1630.02     1570.00    134.12 o 
  -6   0  16      269.44      325.05     83.63 o 
  -5   0  16     4074.77     4304.49    203.55 o 
  -4   0  16     1021.36     1005.12    115.19 o 
  -3   0  16     1772.02     1800.37    140.43 o 
  -2   0  16     8506.84     7545.48    266.66 o 
  -1   0  16      680.59      588.55    105.72 o 
   0   0  16    15057.39    14276.76    370.80 o 
   1   0  16    22520.02    20843.94    449.70 o 
   2   0  16      462.52      419.19     13.54 o 
   3   0  16     1908.46     1782.13    157.00 o 
   4   0  16      635.45      614.32     41.03 o 
   5   0  16       32.48       50.04     13.41 o 
   6   0  16       93.44      108.86     10.04 o 
   7   0  16     1233.31     1312.98     35.50 o 
   8   0  16       92.91       84.33      9.43 o 
   9   0  16      637.26      675.34     18.93 o 
  10   0  16      387.65      563.31     15.78 o 
 -16   1  16      264.89      285.52     17.36 o 
 -15   1  16        0.75        9.05      8.31 o 
 -14   1  16      416.07      399.67     12.79 o 
 -13   1  16       47.55       50.32     10.04 o 
 -12   1  16      200.99      229.07     12.27 o 
 -11   1  16       51.89       51.93      9.43 o 
 -10   1  16      116.59       98.47      7.77 o 
  -9   1  16       52.80       43.80      6.88 o 
  -8   1  16      323.20      276.46     15.46 o 
  -7   1  16      693.19      700.75    123.86 o 
  -6   1  16       74.26       91.52     55.79 o 
  -5   1  16        9.88       27.72     55.75 o 
  -4   1  16       35.65        3.96     52.12 o 
  -3   1  16        4.74       45.18     52.92 o 
  -2   1  16       57.12       42.47     58.50 o 
  -1   1  16      383.96      262.98     65.80 o 
   0   1  16      733.90      656.39     77.39 o 
   1   1  16      175.02      127.81     65.83 o 
   2   1  16      163.63      152.19      9.19 o 
   3   1  16     2470.73     2342.52     26.57 o 
   4   1  16       68.29       67.57      7.74 o 
   5   1  16      162.51      134.94      7.09 o 
   6   1  16      162.26      172.62      8.11 o 
   7   1  16      364.20      388.50     10.02 o 
   8   1  16      193.93      206.83      8.77 o 
   9   1  16      157.26      178.53     10.04 o 
  10   1  16     1652.64     1952.65     17.85 o 
 -16   2  16        0.31       22.09     11.05 o 
 -15   2  16      228.46      223.76     19.72 o 
 -14   2  16        0.88        4.86      6.84 o 
 -13   2  16      132.65      136.47      8.47 o 
 -12   2  16       34.68       25.77      7.69 o 
 -11   2  16      492.63      499.82     18.15 o 
 -10   2  16       17.50       18.96      6.67 o 
  -9   2  16      465.61      449.07     16.16 o 
  -8   2  16      570.03      529.56     23.45 o 
  -7   2  16     1265.34     1153.44    121.50 o 
  -6   2  16     1718.39     1837.92    240.63 o 
  -5   2  16      784.80      844.80     77.39 o 
  -4   2  16      316.63      330.95     63.48 o 
  -3   2  16      204.07      197.22     60.22 o 
  -2   2  16      513.15      430.61     64.45 o 
  -1   2  16     5064.80     4838.47    248.52 o 
   0   2  16      411.54      343.07     66.38 o 
   1   2  16      757.70      675.48     81.26 o 
   2   2  16     4437.42     4079.41    107.47 o 
   3   2  16     1040.40      932.00     24.93 o 
   4   2  16       74.44       70.79      6.28 o 
   5   2  16       11.99       33.12      7.29 o 
   6   2  16     1609.12     1594.49     26.87 o 
   7   2  16      235.49      239.33      8.19 o 
   8   2  16       34.69       44.52      6.08 o 
   9   2  16      450.68      467.66     15.78 o 
  10   2  16      157.12      176.96     13.41 o 
 -16   3  16       29.71       36.29      9.47 o 
 -15   3  16        5.37        2.42      9.50 o 
 -14   3  16       89.32       85.66      9.40 o 
 -13   3  16      253.98      256.92      9.39 o 
 -12   3  16        9.95        8.39      6.94 o 
 -11   3  16      160.49      146.38      8.84 o 
 -10   3  16      183.35      185.96     11.96 o 
  -9   3  16        1.51        3.37      6.58 o 
  -8   3  16      216.45      238.51     10.12 o 
  -7   3  16       32.33       36.29     12.62 o 
  -6   3  16      482.28      629.58     99.41 o 
  -5   3  16     1513.10     1476.91    137.28 o 
  -4   3  16       29.07       51.95     60.13 o 
  -3   3  16     1167.23     1113.41    115.19 o 
  -2   3  16        3.32       15.20     56.34 o 
  -1   3  16       75.89       70.12     58.57 o 
   0   3  16       20.03       26.08     62.85 o 
   1   3  16       41.64       36.52     69.19 o 
   2   3  16      626.05      560.60     20.72 o 
   3   3  16       19.38       24.38     13.53 o 
   4   3  16      138.90      143.15      6.97 o 
   5   3  16      180.77      189.64      8.19 o 
   6   3  16      662.59      684.29     11.53 o 
   7   3  16       72.31       96.32      6.88 o 
   8   3  16      131.71      127.29      6.48 o 
   9   3  16      226.84      255.77      8.93 o 
  10   3  16       36.49       39.45      5.58 o 
 -15   4  16      129.71      136.60     11.05 o 
 -14   4  16       18.23       13.43      7.63 o 
 -13   4  16       41.21       36.27     10.41 o 
 -12   4  16      314.28      315.89     14.95 o 
 -11   4  16      717.63      615.38     23.67 o 
 -10   4  16        4.73        8.68      7.77 o 
  -9   4  16     2049.06     2064.78     22.23 o 
  -8   4  16     4116.35     4202.55     55.60 o 
  -7   4  16       29.59       34.09      7.70 o 
  -6   4  16     1575.56     1567.77     30.84 o 
  -5   4  16     1081.79     1274.94    127.81 o 
  -4   4  16     3344.61     3422.45    190.92 o 
  -3   4  16      339.71      342.40    102.56 o 
  -2   4  16       36.16       39.83     66.21 o 
  -1   4  16     7177.49     6764.30    184.09 o 
   0   4  16       86.57       25.90     70.22 o 
   1   4  16      100.67       66.78     11.04 o 
   2   4  16     3754.87     3651.10     49.90 o 
   3   4  16      682.79      696.74     11.42 o 
   4   4  16      819.18      774.66     11.98 o 
   5   4  16      194.86      204.35      7.83 o 
   6   4  16     1200.76     1260.85     16.59 o 
   7   4  16        8.98        6.56      5.44 o 
   8   4  16        1.14        6.39      5.72 o 
   9   4  16     1852.66     2094.44     14.86 o 
 -15   5  16        9.66       10.26      8.68 o 
 -14   5  16       10.21       -3.16      8.93 o 
 -13   5  16      253.36      226.07     10.99 o 
 -12   5  16        3.38       -1.39      9.43 o 
 -11   5  16       11.85        9.47     12.62 o 
 -10   5  16     1153.20     1119.44     41.81 o 
  -9   5  16      121.21      122.50      9.22 o 
  -8   5  16        1.33        6.54      7.77 o 
  -7   5  16     1380.48     1276.89     23.67 o 
  -6   5  16      229.58      180.79     27.61 o 
  -5   5  16      229.62       97.83     83.63 o 
  -4   5  16      291.82      282.44     88.36 o 
  -3   5  16      955.63      882.04    123.08 o 
  -2   5  16      185.38      194.08    104.14 o 
  -1   5  16        8.85        3.30      9.70 o 
   0   5  16      612.06      555.42     16.40 o 
   1   5  16     1937.96     1819.11     25.34 o 
   2   5  16      151.07      160.94     14.20 o 
   3   5  16      721.20      685.92     15.62 o 
   4   5  16     2180.22     2202.94     35.98 o 
   5   5  16      484.39      498.31      9.80 o 
   6   5  16      450.53      482.11      9.56 o 
   7   5  16       70.58       82.46      6.02 o 
   8   5  16      601.35      636.02     27.61 o 
   9   5  16      219.26      265.09     11.05 o 
 -15   6  16       53.72       55.00      6.69 o 
 -14   6  16       39.63       30.93      8.31 o 
 -13   6  16        9.63        9.47     12.62 o 
 -12   6  16      157.89      143.85     22.09 o 
 -11   6  16      468.50      435.37     22.09 o 
 -10   6  16        8.75       11.14      9.05 o 
  -9   6  16        2.03        7.01      9.86 o 
  -8   6  16       36.73       42.36     10.21 o 
  -7   6  16      165.30      151.65     12.12 o 
  -6   6  16      905.81      873.96     58.38 o 
  -5   6  16      729.34      906.83    188.56 o 
  -4   6  16     1359.93     1553.05     20.99 o 
  -3   6  16        4.42        9.75     10.99 o 
  -2   6  16      209.16      179.15     15.65 o 
  -1   6  16       53.87       42.60     12.62 o 
   0   6  16       12.46       18.93     12.62 o 
   1   6  16       57.87       67.89      8.93 o 
   2   6  16      949.14      898.10     17.85 o 
   3   6  16       37.02       36.73      8.72 o 
   4   6  16       89.09       77.07      9.43 o 
   5   6  16     2127.03     2116.79     25.59 o 
   6   6  16      587.13      599.33     14.38 o 
   7   6  16      245.42      263.51     14.20 o 
   8   6  16      298.57      309.27     14.20 o 
   9   6  16      181.47      162.52      9.47 o 
 -14   7  16       99.46       93.10      8.31 o 
 -13   7  16      164.90      132.54     14.20 o 
 -12   7  16      204.39      175.41     14.99 o 
 -11   7  16      133.77      127.28      7.56 o 
 -10   7  16      580.34      539.44     12.69 o 
  -9   7  16      482.50      476.53     23.67 o 
  -8   7  16       14.45       22.79      9.86 o 
  -7   7  16     1212.19     1144.09     21.56 o 
  -6   7  16      925.22      874.15     25.25 o 
  -5   7  16      335.10      403.94     18.93 o 
  -4   7  16     2605.81     2969.92    322.68 o 
  -3   7  16     1688.54     1956.59     34.71 o 
  -2   7  16     2360.80     2172.76     36.29 o 
  -1   7  16      205.09      228.79     15.78 o 
   0   7  16      164.61      138.85     15.78 o 
   1   7  16      233.65      247.73     15.78 o 
   2   7  16      189.14      146.99      8.77 o 
   3   7  16      720.08      718.48     16.15 o 
   4   7  16      895.75      991.51     17.75 o 
   5   7  16      598.04      648.50     16.57 o 
   6   7  16       15.03       17.57      8.31 o 
   7   7  16     1058.82     1132.93     22.09 o 
   8   7  16       46.80       37.87      7.89 o 
 -14   8  16      110.60      107.30     11.05 o 
 -13   8  16        9.39       14.81      7.19 o 
 -12   8  16        4.75        5.92      8.72 o 
 -11   8  16       96.95       88.36      9.43 o 
 -10   8  16      503.45      521.52     10.70 o 
  -9   8  16      618.92      626.05     21.11 o 
  -8   8  16        4.35       15.31      9.43 o 
  -7   8  16      148.63      143.76     11.36 o 
  -6   8  16       10.69       18.33      7.56 o 
  -5   8  16      263.92      314.00     17.36 o 
  -4   8  16        0.84        3.16     11.05 o 
  -3   8  16      154.54      157.79     14.20 o 
  -2   8  16     1521.52     1396.43     29.98 o 
  -1   8  16     2209.63     2000.77     34.71 o 
   0   8  16       12.13        6.31     12.62 o 
   1   8  16      449.37      457.59     18.93 o 
   2   8  16      130.28      105.41      8.11 o 
   3   8  16      301.77      265.80     11.68 o 
   4   8  16      156.09      176.21      9.43 o 
   5   8  16      521.42      480.83     10.89 o 
   6   8  16       57.61       59.96     11.05 o 
   7   8  16        1.06        1.58      7.89 o 
   8   8  16      396.27      402.36     12.62 o 
 -13   9  16       52.38       64.69     11.05 o 
 -12   9  16       63.27       65.60      8.31 o 
 -11   9  16      366.70      355.03     17.36 o 
 -10   9  16      794.17      787.19     12.97 o 
  -9   9  16      318.68      318.27     13.65 o 
  -8   9  16      180.30      182.27     11.68 o 
  -7   9  16       27.84       21.90      9.43 o 
  -6   9  16      224.25      207.61     11.36 o 
  -5   9  16      635.31      637.47     20.51 o 
  -4   9  16       37.20       37.87     12.62 o 
  -3   9  16      464.18      471.79     20.51 o 
  -2   9  16      374.61      328.20     17.36 o 
  -1   9  16        0.37        7.89     12.62 o 
   0   9  16       89.66      105.72     14.20 o 
   1   9  16     1447.25     1364.88     28.40 o 
   2   9  16      463.78      418.01     12.79 o 
   3   9  16      288.41      269.82     15.78 o 
   4   9  16      871.19      859.62     24.46 o 
   5   9  16      263.34      223.18      8.68 o 
   6   9  16       46.26       29.98      9.47 o 
   7   9  16      462.16      530.17     14.20 o 
 -12  10  16       69.04       72.57     11.05 o 
 -11  10  16       74.77       75.98      8.31 o 
 -10  10  16      136.59      143.59     14.20 o 
  -9  10  16      106.62      116.14      7.86 o 
  -8  10  16      113.95      136.55     10.26 o 
  -7  10  16      197.93      190.92     17.36 o 
  -6  10  16       22.21       19.53      8.72 o 
  -5  10  16      611.73      623.27     20.51 o 
  -4  10  16      177.20      181.46     15.78 o 
  -3  10  16       45.81       37.87     12.62 o 
  -2  10  16      735.46      697.43     22.09 o 
  -1  10  16        8.65       14.20     12.62 o 
   0  10  16      118.26      130.96     14.20 o 
   1  10  16     1194.97     1121.88     25.25 o 
   2  10  16       25.87       21.30      7.81 o 
   3  10  16       12.34       22.09      9.47 o 
   4  10  16      825.92      875.73     18.93 o 
   5  10  16       59.44       72.58      9.47 o 
   6  10  16      396.81      422.87     12.62 o 
 -11  11  16      640.25      622.53     11.16 o 
 -10  11  16      985.05      940.42     20.51 o 
  -9  11  16      141.93      151.48     12.62 o 
  -8  11  16      366.83      357.08     11.68 o 
  -7  11  16      463.65      460.74     18.93 o 
  -6  11  16      914.23      898.07     16.62 o 
  -5  11  16       29.41       29.24      8.31 o 
  -4  11  16      299.97      304.53     15.78 o 
  -3  11  16     1747.48     1716.75     29.98 o 
  -2  11  16     1603.51     1521.09     28.40 o 
  -1  11  16       77.79       61.54     12.62 o 
   0  11  16     1364.35     1213.79     53.65 o 
   1  11  16     2400.74     2297.41     31.56 o 
   2  11  16      307.71      308.64     10.04 o 
   3  11  16      114.85      104.14     11.05 o 
   4  11  16     1358.99     1413.79     20.51 o 
   5  11  16      321.07      326.62     11.05 o 
 -10  12  16       31.92       22.09      5.58 o 
  -9  12  16      472.45      465.48     15.78 o 
  -8  12  16        0.97       -4.73      9.47 o 
  -7  12  16       76.32       77.32     12.62 o 
  -6  12  16      260.40      263.59     10.04 o 
  -5  12  16      184.97      185.29      9.43 o 
  -4  12  16       35.18       40.02      7.81 o 
  -3  12  16      254.54      247.73     14.20 o 
  -2  12  16       94.16      100.99     12.62 o 
  -1  12  16      422.96      449.70     17.36 o 
   0  12  16      427.97      435.50     15.78 o 
   1  12  16      119.20      135.03     11.05 o 
   2  12  16       94.22       89.94      9.47 o 
   3  12  16       84.39      104.14      7.89 o 
   4  12  16       19.72       15.78      6.31 o 
  -9  13  16      204.55      164.10      9.47 o 
  -8  13  16        3.30        1.58      7.89 o 
  -7  13  16       80.28       86.78      9.47 o 
  -6  13  16     1338.99     1331.30     15.50 o 
  -5  13  16       95.66      104.14     11.05 o 
  -4  13  16       84.90       78.78      4.79 o 
  -3  13  16     1219.39     1231.81     18.15 o 
  -2  13  16      172.67      173.57     12.62 o 
  -1  13  16       17.85       25.25      9.47 o 
   0  13  16      814.53      872.80     14.20 o 
   1  13  16      483.44      516.79     10.04 o 
   2  13  16       95.46      105.72      7.89 o 
  -6  14  16       16.10        9.47      6.31 o 
  -5  14  16        0.04       -3.68      4.93 o 
  -4  14  16       39.78       39.45      7.89 o 
  -3  14  16        4.59        5.86      3.88 o 
  -2  14  16       40.40       42.79      4.18 o 
  -1  14  16      125.18      116.20      4.81 o 
   0  14  16      552.98      578.54     11.83 o 
 -16   1  17      112.20      115.19     11.05 o 
 -15   1  17       59.24       62.49      8.31 o 
 -14   1  17       18.14       22.51      8.31 o 
 -13   1  17       13.95        8.56      8.02 o 
 -12   1  17       52.55       62.79      7.86 o 
 -11   1  17        6.84        9.47      8.93 o 
 -10   1  17      215.59      218.18     10.83 o 
  -9   1  17       10.47       11.17      5.83 o 
  -8   1  17      133.48      121.15      8.12 o 
  -7   1  17      559.98      550.29     21.29 o 
  -6   1  17        3.01      -19.72     64.71 o 
  -5   1  17       64.73       44.96     59.10 o 
  -4   1  17       92.85       93.01     61.86 o 
  -3   1  17      262.19      313.47     69.43 o 
  -2   1  17      365.53      320.24     63.48 o 
  -1   1  17     2463.06     2285.15    117.15 o 
   0   1  17       16.26       18.58      7.37 o 
   1   1  17      874.98      924.54     15.31 o 
   2   1  17      710.51      683.44     13.81 o 
   3   1  17        3.12       10.26      8.93 o 
   4   1  17      345.52      329.04     10.21 o 
   5   1  17        3.50        8.70      5.97 o 
   6   1  17       85.48       76.44      5.93 o 
   7   1  17      141.83      156.39      8.47 o 
   8   1  17        4.62        4.73      7.81 o 
   9   1  17      237.70      304.61      8.93 o 
 -16   2  17       83.97       94.67      9.47 o 
 -15   2  17        0.17        7.53      7.19 o 
 -14   2  17       16.10        6.61      8.72 o 
 -13   2  17        0.19        4.52      8.31 o 
 -12   2  17      165.02      131.40     10.56 o 
 -11   2  17        0.89        4.21      8.31 o 
 -10   2  17        0.84        4.24      6.53 o 
  -9   2  17       52.90       60.52      7.34 o 
  -8   2  17      507.18      489.13     14.12 o 
  -7   2  17      326.06      318.91      9.74 o 
  -6   2  17       74.01       60.75     14.91 o 
  -5   2  17        0.84      -19.94     60.61 o 
  -4   2  17      102.44       80.17     64.68 o 
  -3   2  17        4.57        9.57     58.57 o 
  -2   2  17      195.46      245.51     63.28 o 
  -1   2  17     1015.82      986.43     69.23 o 
   0   2  17      101.36       99.71      8.29 o 
   1   2  17     2835.96     2752.30     36.74 o 
   2   2  17      124.30      128.31      8.33 o 
   3   2  17        5.43        7.67      5.60 o 
   4   2  17      201.64      190.60     10.71 o 
   5   2  17       22.89       29.35      6.58 o 
   6   2  17       47.10       43.53      6.24 o 
   7   2  17      234.70      236.57      7.67 o 
   8   2  17      117.63      134.91      8.93 o 
   9   2  17      284.12      314.81      8.93 o 
 -15   3  17        9.34       -2.31      9.47 o 
 -14   3  17        0.80        5.45      6.15 o 
 -13   3  17       88.23       93.43      7.89 o 
 -12   3  17      165.49      161.67      9.84 o 
 -11   3  17       23.36       19.12      7.56 o 
 -10   3  17      339.93      347.40     13.25 o 
  -9   3  17      318.55      332.53      9.94 o 
  -8   3  17       17.60       27.38      7.03 o 
  -7   3  17     1937.17     2152.24     99.67 o 
  -6   3  17       20.78       24.10      8.17 o 
  -5   3  17        0.49       -3.59      9.38 o 
  -4   3  17      830.20      683.53     80.89 o 
  -3   3  17      996.28      864.61     82.00 o 
  -2   3  17      119.53      106.27     10.93 o 
  -1   3  17      937.10      918.83     25.14 o 
   0   3  17      842.16      813.72     26.78 o 
   1   3  17     1048.58      972.46     14.95 o 
   2   3  17      108.07      121.24      8.36 o 
   3   3  17      857.19      761.85     11.76 o 
   4   3  17     1068.24     1036.55     11.75 o 
   5   3  17      207.42      209.44      7.83 o 
   6   3  17      585.31      591.75     10.21 o 
   7   3  17      196.59      180.95      6.88 o 
   8   3  17       40.48       34.39      7.19 o 
   9   3  17      700.40      809.47     11.16 o 
 -15   4  17       50.90       38.88      7.19 o 
 -14   4  17        2.48        5.88      5.85 o 
 -13   4  17        2.81        7.41      6.25 o 
 -12   4  17      302.21      244.83     12.27 o 
 -11   4  17        2.33       11.05     12.62 o 
 -10   4  17        4.99       13.32      9.86 o 
  -9   4  17      591.60      634.07     12.30 o 
  -8   4  17        2.08        3.32      8.47 o 
  -7   4  17      112.13      105.41     10.25 o 
  -6   4  17      598.25      512.16     12.92 o 
  -5   4  17      645.18      584.65     24.00 o 
  -4   4  17      574.93      523.89     13.09 o 
  -3   4  17      161.12      134.87     11.91 o 
  -2   4  17      148.00      153.72      7.07 o 
  -1   4  17      423.40      421.26     10.58 o 
   0   4  17      707.99      664.54     20.90 o 
   1   4  17      483.12      472.51     11.51 o 
   2   4  17        0.50        4.59      6.94 o 
   3   4  17      332.93      340.67      8.57 o 
   4   4  17     1227.26     1111.05     13.59 o 
   5   4  17       88.89       71.95      7.03 o 
   6   4  17      173.97      183.78      7.03 o 
   7   4  17      259.14      285.75      7.28 o 
   8   4  17      163.57      185.59     11.01 o 
 -15   5  17       42.76       38.92      6.69 o 
 -14   5  17       16.26       12.83      8.31 o 
 -13   5  17        3.19        5.86      7.57 o 
 -12   5  17       89.22       73.44      9.43 o 
 -11   5  17     1216.08     1113.99     28.40 o 
 -10   5  17      251.81      220.90     13.25 o 
  -9   5  17       25.37       38.73      7.94 o 
  -8   5  17      126.81      138.32     11.03 o 
  -7   5  17      357.82      362.46     20.51 o 
  -6   5  17      217.22      203.36     12.03 o 
  -5   5  17       59.75       52.60     10.99 o 
  -4   5  17      353.62      312.54     12.19 o 
  -3   5  17      485.62      439.03     17.57 o 
  -2   5  17       32.07       24.14     13.50 o 
  -1   5  17      122.80      100.13     23.26 o 
   0   5  17      826.68      880.04     14.25 o 
   1   5  17      394.63      336.16     12.27 o 
   2   5  17      484.52      444.97     13.39 o 
   3   5  17      167.15      214.27      6.86 o 
   4   5  17      343.69      347.33      7.66 o 
   5   5  17     1145.05     1212.23     16.74 o 
   6   5  17       41.13       40.95      5.82 o 
   7   5  17       14.39       17.59      5.72 o 
   8   5  17      342.80      394.47     12.62 o 
 -14   6  17       13.12       12.99     15.78 o 
 -13   6  17      215.67      194.08     14.20 o 
 -12   6  17       89.37       93.83      9.86 o 
 -11   6  17      331.98      304.53     17.36 o 
 -10   6  17       66.63       51.42      8.29 o 
  -9   6  17       69.30       71.14     10.21 o 
  -8   6  17      574.39      568.09     20.51 o 
  -7   6  17      678.86      653.25     26.82 o 
  -6   6  17       45.10       55.23     15.78 o 
  -5   6  17      900.59      970.22     71.79 o 
  -4   6  17      315.95      353.68     25.25 o 
  -3   6  17      379.84      392.15     17.36 o 
  -2   6  17      133.26      106.57     10.04 o 
  -1   6  17     2478.08     2428.39     26.78 o 
   0   6  17     1044.51     1025.14     18.38 o 
   1   6  17      126.98      168.83     14.20 o 
   2   6  17      623.28      651.46     21.30 o 
   3   6  17        7.00       15.97      6.25 o 
   4   6  17      125.85      153.22      8.10 o 
   5   6  17       29.59       29.30      7.57 o 
   6   6  17      375.28      408.70     26.82 o 
   7   6  17      600.72      694.27     17.36 o 
   8   6  17      363.56      410.25     12.62 o 
 -14   7  17       16.68       16.93      6.06 o 
 -13   7  17       29.12       31.56     11.05 o 
 -12   7  17       21.15       12.62     12.62 o 
 -11   7  17      320.20      336.09     15.78 o 
 -10   7  17       80.28       88.34      6.93 o 
  -9   7  17      304.71      287.68     10.44 o 
  -8   7  17        5.35        3.71      9.05 o 
  -7   7  17      295.93      277.71     20.51 o 
  -6   7  17      274.10      260.35     20.51 o 
  -5   7  17      251.84      259.49     11.68 o 
  -4   7  17      780.97      861.32     52.07 o 
  -3   7  17      108.08      124.33     11.05 o 
  -2   7  17       34.62       35.59      8.31 o 
  -1   7  17       31.99       24.62      8.31 o 
   0   7  17      778.37      715.68     25.25 o 
   1   7  17        6.82        8.82      6.94 o 
   2   7  17     1232.57     1087.19     37.87 o 
   3   7  17      801.02      758.07     28.40 o 
   4   7  17        3.06        2.92      5.72 o 
   5   7  17     1189.05     1249.63     44.97 o 
   6   7  17      277.21      254.04     12.62 o 
   7   7  17       31.54       45.76      7.89 o 
 -13   8  17       59.89       49.86      8.68 o 
 -12   8  17      147.87      152.32      8.72 o 
 -11   8  17       21.10       28.40     11.05 o 
 -10   8  17       59.87       62.49      6.12 o 
  -9   8  17        3.58        7.53      7.17 o 
  -8   8  17      388.62      350.29     20.51 o 
  -7   8  17       24.51       37.87     15.78 o 
  -6   8  17       26.35       28.68     11.83 o 
  -5   8  17       29.35       25.67      8.31 o 
  -4   8  17       84.87       71.01      8.31 o 
  -3   8  17      965.96      942.24     17.27 o 
  -2   8  17       61.97       70.00      8.93 o 
  -1   8  17       27.24       28.25      8.31 o 
   0   8  17      654.64      587.04     14.50 o 
   1   8  17      205.23      169.46     10.56 o 
   2   8  17      734.51      664.31     15.03 o 
   3   8  17      590.62      653.97     13.91 o 
   4   8  17       41.00       45.80      5.72 o 
   5   8  17        0.81        3.16      9.47 o 
   6   8  17        2.24        3.16      7.89 o 
   7   8  17       80.58       86.78      7.89 o 
 -13   9  17        7.97        4.73      7.89 o 
 -12   9  17        5.55       10.39      6.42 o 
 -11   9  17       73.12       72.58     11.05 o 
 -10   9  17      379.68      388.16     17.36 o 
  -9   9  17      337.16      339.59     22.88 o 
  -8   9  17      103.47       88.36     14.20 o 
  -7   9  17      147.66      167.26     17.36 o 
  -6   9  17      211.64      212.33     11.36 o 
  -5   9  17       86.94      100.35      8.93 o 
  -4   9  17      923.26     1009.13     17.27 o 
  -3   9  17     1110.41     1101.37     26.82 o 
  -2   9  17        1.83       -6.31     12.62 o 
  -1   9  17      110.95       96.25     14.20 o 
   0   9  17      103.39       88.86      9.43 o 
   1   9  17      588.85      581.16     13.91 o 
   2   9  17       41.90       52.07     11.05 o 
   3   9  17       19.20       44.18      9.47 o 
   4   9  17      112.18      115.98      7.81 o 
   5   9  17        5.23        3.16      7.89 o 
   6   9  17       11.95        9.47      6.31 o 
 -12  10  17        8.38       14.20      7.89 o 
 -11  10  17       29.44       27.55      7.19 o 
 -10  10  17      646.05      588.55     17.36 o 
  -9  10  17     1313.28     1339.88     59.17 o 
  -8  10  17       14.59       10.10      8.31 o 
  -7  10  17      127.89      135.70     14.20 o 
  -6  10  17      737.65      736.91     15.50 o 
  -5  10  17      124.81      132.48      7.35 o 
  -4  10  17       14.00       17.48      7.19 o 
  -3  10  17       16.51       18.93     12.62 o 
  -2  10  17      227.53      233.53     15.78 o 
  -1  10  17       61.26       71.90      9.43 o 
   0  10  17     1547.13     1496.12     20.51 o 
   1  10  17       49.74       50.94      7.81 o 
   2  10  17       27.83       29.98      9.47 o 
   3  10  17     1424.28     1434.30     23.67 o 
   4  10  17        1.15        0.00      4.93 o 
   5  10  17       27.23       37.87      6.31 o 
 -11  11  17       55.09       47.34      7.89 o 
 -10  11  17       19.61       29.98      9.47 o 
  -9  11  17       96.86       91.52     11.05 o 
  -8  11  17        1.85        6.31      7.81 o 
  -7  11  17       23.82       26.82     11.05 o 
  -6  11  17       52.32       51.81      8.68 o 
  -5  11  17       21.37       28.82      8.31 o 
  -4  11  17       92.69       93.10      8.31 o 
  -3  11  17      175.58      171.99      9.43 o 
  -2  11  17        1.34        7.40      7.19 o 
  -1  11  17      403.73      394.93     11.68 o 
   0  11  17      204.53      191.12      9.43 o 
   1  11  17      345.34      344.01     10.04 o 
   2  11  17      165.35      156.21     11.05 o 
   3  11  17        5.87        9.99      4.93 o 
   4  11  17      323.46      295.07      9.47 o 
  -9  12  17      426.32      373.96     12.62 o 
  -8  12  17      148.50      157.79     11.05 o 
  -7  12  17      588.11      573.79     30.77 o 
  -6  12  17        8.02        7.89      6.06 o 
  -5  12  17        1.15        8.68      8.68 o 
  -4  12  17       14.49       10.88      5.31 o 
  -3  12  17       10.87        8.37      7.19 o 
  -2  12  17       71.39       72.24      7.19 o 
  -1  12  17       32.16       28.44      6.69 o 
   0  12  17       12.30       19.72      6.69 o 
   1  12  17       97.37      113.61      9.47 o 
   2  12  17        0.12        4.73      6.31 o 
  -7  13  17       64.11       66.27      7.89 o 
  -6  13  17      106.61      110.35     11.83 o 
  -5  13  17       49.89       44.98      5.58 o 
  -4  13  17      120.27      110.75      5.47 o 
  -3  13  17      134.27      132.72      5.08 o 
  -2  13  17        8.30       13.95      4.37 o 
  -1  13  17      399.27      446.07     11.83 o 
   0  13  17        8.99       11.05      6.31 o 
   1  13  17      353.82      380.27     11.05 o 
 -15   0  18      101.33      107.30     11.05 o 
 -14   0  18       10.16        7.89     11.05 o 
 -13   0  18      206.22      198.81     14.20 o 
 -12   0  18       63.43       72.58     14.20 o 
 -11   0  18        2.10        4.73     12.62 o 
 -10   0  18       57.67       51.14     10.21 o 
  -9   0  18      471.89      472.74     15.92 o 
  -8   0  18      606.22      562.77     12.92 o 
  -7   0  18       19.79        8.20     18.15 o 
  -6   0  18      679.49      693.16     74.16 o 
  -5   0  18      697.08      722.47     79.68 o 
  -4   0  18     1653.41     1541.48    101.77 o 
  -3   0  18      346.90      327.38     52.86 o 
  -2   0  18      234.29      195.51     65.48 o 
  -1   0  18      332.64      287.78     18.55 o 
   0   0  18      252.04      265.99     31.56 o 
   1   0  18      125.25      115.19     15.78 o 
   2   0  18        2.19        6.31     14.20 o 
   3   0  18       30.99       36.29     14.20 o 
   4   0  18     1038.43     1036.67     26.82 o 
   5   0  18      253.61      275.45     12.27 o 
   6   0  18     1626.07     1691.95     21.74 o 
   7   0  18      705.69      738.88     34.71 o 
   8   0  18        1.29       -1.58      9.47 o 
 -15   1  18       46.69       53.93      7.19 o 
 -14   1  18      110.01      124.45     18.93 o 
 -13   1  18       49.46       52.70     10.56 o 
 -12   1  18       93.07       82.18      7.86 o 
 -11   1  18       71.03       86.06     10.04 o 
 -10   1  18      610.91      636.11     14.06 o 
  -9   1  18      472.59      455.99     15.62 o 
  -8   1  18      151.17      140.00      8.14 o 
  -7   1  18      771.65      754.13     14.90 o 
  -6   1  18     5522.30     5232.01     69.97 o 
  -5   1  18       56.99       68.53     12.75 o 
  -4   1  18      118.12      115.14      8.73 o 
  -3   1  18     7196.19     6800.44     37.09 o 
  -2   1  18        2.25        8.37      8.63 o 
  -1   1  18     1282.36     1352.50     23.49 o 
   0   1  18     3651.97     3465.06     26.70 o 
   1   1  18        2.41        6.24      6.94 o 
   2   1  18       65.40       72.22     10.04 o 
   3   1  18      169.27      174.79     11.16 o 
   4   1  18     2373.75     2351.78     20.83 o 
   5   1  18      815.78      819.83     10.49 o 
   6   1  18       63.94       68.39      6.24 o 
   7   1  18      709.29      744.35     14.23 o 
   8   1  18      229.69      252.50      8.93 o 
 -15   2  18       21.90       24.52      6.06 o 
 -14   2  18       44.69       55.15     15.78 o 
 -13   2  18      148.09      147.09      9.43 o 
 -12   2  18        0.74        9.05      8.31 o 
 -11   2  18      363.63      372.70     10.21 o 
 -10   2  18      305.09      281.14      9.57 o 
  -9   2  18     1188.83     1171.76     14.68 o 
  -8   2  18      815.51      817.88     15.05 o 
  -7   2  18      238.79      239.20      8.80 o 
  -6   2  18       19.54       21.20      8.10 o 
  -5   2  18       20.17       21.87      6.94 o 
  -4   2  18      477.71      451.30     10.30 o 
  -3   2  18       42.82       46.94      7.81 o 
  -2   2  18      405.86      382.15     11.93 o 
  -1   2  18        1.90       14.08      7.88 o 
   0   2  18      378.04      377.87     11.13 o 
   1   2  18      113.35      113.42      8.10 o 
   2   2  18       63.47       64.85      7.86 o 
   3   2  18      194.39      182.28     11.16 o 
   4   2  18       23.85       33.51      6.01 o 
   5   2  18      497.11      523.39      9.94 o 
   6   2  18      476.07      469.42      8.94 o 
   7   2  18      303.79      350.42      9.11 o 
   8   2  18      443.73      494.01     10.04 o 
 -15   3  18       25.07       34.71      9.47 o 
 -14   3  18      134.76      134.99     21.30 o 
 -13   3  18      197.48      202.61      9.86 o 
 -12   3  18        1.92        4.96      9.47 o 
 -11   3  18      581.15      599.60     23.67 o 
 -10   3  18      523.77      527.08     21.30 o 
  -9   3  18        0.91        5.10      6.58 o 
  -8   3  18      300.37      304.75     11.22 o 
  -7   3  18      809.06      868.84     20.08 o 
  -6   3  18     1048.41     1077.16     22.56 o 
  -5   3  18      384.84      400.50     13.38 o 
  -4   3  18     3597.99     3442.37     67.28 o 
  -3   3  18     1262.40     1208.99     31.59 o 
  -2   3  18     5341.20     5094.60     52.19 o 
  -1   3  18      408.87      390.81     18.14 o 
   0   3  18     1046.32      981.67     21.89 o 
   1   3  18     3213.91     3078.15     30.67 o 
   2   3  18      892.26      855.83     14.25 o 
   3   3  18      483.54      475.87     11.51 o 
   4   3  18       97.73       94.04      6.72 o 
   5   3  18      991.90     1003.35     12.27 o 
   6   3  18       71.54       78.70      6.08 o 
   7   3  18      459.10      539.18     13.41 o 
   8   3  18      281.62      306.63     12.62 o 
 -15   4  18        0.00        1.58      9.47 o 
 -14   4  18       69.89       77.52     10.26 o 
 -13   4  18       18.02       18.93      7.81 o 
 -12   4  18        0.02        3.16      8.93 o 
 -11   4  18       75.90       73.61     10.26 o 
 -10   4  18      152.81      144.05     11.68 o 
  -9   4  18     1441.08     1501.03     20.35 o 
  -8   4  18      236.00      224.50     16.57 o 
  -7   4  18      377.43      357.50     12.12 o 
  -6   4  18      610.06      615.60     16.68 o 
  -5   4  18       36.58       28.01      6.40 o 
  -4   4  18      145.88      148.81      8.77 o 
  -3   4  18       75.94       55.47      7.86 o 
  -2   4  18      529.90      472.50     11.70 o 
  -1   4  18      313.86      280.65     10.02 o 
   0   4  18      958.35      895.31     14.58 o 
   1   4  18      369.97      362.32     12.78 o 
   2   4  18      129.22      125.71      8.20 o 
   3   4  18       42.05       44.53      5.43 o 
   4   4  18        7.94        8.17      5.01 o 
   5   4  18      520.31      601.66     10.79 o 
   6   4  18        4.19        3.94      5.08 o 
   7   4  18      343.63      379.81      6.82 o 
 -14   5  18       25.41       20.51      7.19 o 
 -13   5  18       92.14      108.13      8.31 o 
 -12   5  18       60.72       64.81     14.20 o 
 -11   5  18      436.19      418.14     18.93 o 
 -10   5  18      315.15      342.53     14.38 o 
  -9   5  18      147.53      151.48     18.93 o 
  -8   5  18      289.25      309.84     46.55 o 
  -7   5  18      116.02      107.84     10.99 o 
  -6   5  18       53.86       62.03     10.56 o 
  -5   5  18        5.57        2.68      6.64 o 
  -4   5  18     1387.00     1348.09     25.80 o 
  -3   5  18       95.94       94.59      7.29 o 
  -2   5  18      349.49      289.98     10.02 o 
  -1   5  18     2634.25     2424.12     48.91 o 
   0   5  18       12.70       19.72      7.81 o 
   1   5  18     1598.26     1575.39     26.82 o 
   2   5  18        1.37        3.09      8.54 o 
   3   5  18     1619.10     1493.74     12.89 o 
   4   5  18      315.29      292.88      6.79 o 
   5   5  18      369.59      378.76      8.65 o 
   6   5  18      556.86      578.54     11.83 o 
   7   5  18      370.96      411.83     12.62 o 
 -14   6  18       55.62       55.95      6.69 o 
 -13   6  18       12.08        6.46      6.06 o 
 -12   6  18      123.51      155.46     14.99 o 
 -11   6  18      570.57      610.64     20.51 o 
 -10   6  18        6.27        4.56      9.86 o 
  -9   6  18      719.94      744.76     26.82 o 
  -8   6  18      399.57      437.08     23.67 o 
  -7   6  18        6.90       22.09     15.78 o 
  -6   6  18      249.98      244.57     20.51 o 
  -5   6  18      597.06      631.19     14.50 o 
  -4   6  18      319.60      300.26     11.68 o 
  -3   6  18      145.11      132.82     11.83 o 
  -2   6  18      712.76      699.70     22.09 o 
  -1   6  18      633.89      587.79     14.50 o 
   0   6  18        0.55        3.16     11.05 o 
   1   6  18        2.76        4.73     11.05 o 
   2   6  18      574.21      598.96     15.50 o 
   3   6  18      208.01      213.21      8.60 o 
   4   6  18        1.49       -0.45      5.10 o 
   5   6  18      236.75      244.27      9.86 o 
   6   6  18      229.05      247.30      8.72 o 
   7   6  18       25.03       36.29      7.89 o 
 -13   7  18      193.42      197.24     12.62 o 
 -12   7  18        0.01        1.45      6.42 o 
 -11   7  18       32.97       28.40      9.47 o 
 -10   7  18      324.15      338.92     27.61 o 
  -9   7  18      105.57      108.58     10.99 o 
  -8   7  18        3.23        3.16     14.20 o 
  -7   7  18        1.73       -7.89     14.20 o 
  -6   7  18       49.50       58.38     17.36 o 
  -5   7  18      549.84      530.29     13.39 o 
  -4   7  18        1.84        1.58      7.81 o 
  -3   7  18      195.62      196.12     11.16 o 
  -2   7  18       24.50       16.52      8.31 o 
  -1   7  18     1133.67      965.67     27.61 o 
   0   7  18      749.33      680.92     20.51 o 
   1   7  18      549.73      566.62     15.03 o 
   2   7  18      121.81      121.08      9.43 o 
   3   7  18       99.66       88.36      6.25 o 
   4   7  18      717.98      712.22     11.76 o 
   5   7  18      562.85      576.97     19.72 o 
   6   7  18        0.31       11.05      7.89 o 
 -13   8  18        0.67        3.16      7.89 o 
 -12   8  18      436.65      421.30     15.78 o 
 -11   8  18       15.28       18.93      7.89 o 
 -10   8  18       24.04       26.44      7.19 o 
  -9   8  18        0.17        3.16      8.72 o 
  -8   8  18      701.19      721.10     25.25 o 
  -7   8  18      400.98      410.25     22.09 o 
  -6   8  18      156.91      168.83     17.36 o 
  -5   8  18     1824.27     1816.55     52.07 o 
  -4   8  18       12.71        9.47      7.81 o 
  -3   8  18       11.73       21.99      8.31 o 
  -2   8  18      589.87      581.09     15.78 o 
  -1   8  18      251.54      239.88     11.16 o 
   0   8  18      220.66      207.31     10.56 o 
   1   8  18        0.42        9.47     11.05 o 
   2   8  18     1074.46     1056.16     25.25 o 
   3   8  18      452.22      499.91     17.55 o 
   4   8  18        2.65        3.90      4.81 o 
   5   8  18       87.38       83.63      7.89 o 
   6   8  18      907.08      930.96     15.78 o 
 -12   9  18      122.27      110.45      9.47 o 
 -11   9  18       43.33       40.70      6.42 o 
 -10   9  18      419.36      366.07     14.20 o 
  -9   9  18      100.88       85.71      9.43 o 
  -8   9  18        0.18       -1.58     12.62 o 
  -7   9  18       13.47       12.62     14.20 o 
  -6   9  18       64.79       85.67      9.05 o 
  -5   9  18      969.30     1003.53     19.72 o 
  -4   9  18      227.25      234.50     15.78 o 
  -3   9  18      221.59      193.45     10.04 o 
  -2   9  18        1.55        6.52      8.31 o 
  -1   9  18       19.20       14.83      8.31 o 
   0   9  18      143.31      194.87     10.04 o 
   1   9  18       19.44       17.36     11.05 o 
   2   9  18       99.09      104.14     11.05 o 
   3   9  18      479.61      406.61     16.57 o 
   4   9  18       20.12       26.25      5.58 o 
   5   9  18      283.35      293.49      9.47 o 
 -11  10  18        2.94        9.47      7.89 o 
 -10  10  18      279.65      265.09     12.62 o 
  -9  10  18       56.47       59.69      7.81 o 
  -8  10  18       78.75       69.50     13.41 o 
  -7  10  18       40.25       55.23     12.62 o 
  -6  10  18      127.23      134.56      9.43 o 
  -5  10  18     1429.65     1429.54     14.96 o 
  -4  10  18     1321.50     1295.79     29.98 o 
  -3  10  18       88.85       87.32      8.31 o 
  -2  10  18     1324.33     1334.11     17.85 o 
  -1  10  18     1114.14     1091.15     29.98 o 
   0  10  18     1153.46     1140.82     23.67 o 
   1  10  18      189.20      192.50     12.62 o 
   2  10  18      192.90      178.30     11.05 o 
   3  10  18      272.84      239.35     24.46 o 
 -10  11  18      245.09      233.53     11.05 o 
  -9  11  18     1098.35      971.98     18.93 o 
  -8  11  18      143.27      135.95     11.83 o 
  -7  11  18       66.11       66.63      8.68 o 
  -6  11  18        7.52        9.86      6.42 o 
  -5  11  18       37.16       33.25      7.57 o 
  -4  11  18       59.56       72.09      6.25 o 
  -3  11  18       22.63       34.14      7.19 o 
  -2  11  18        5.43        9.22      7.19 o 
  -1  11  18       52.23       63.54      7.19 o 
   0  11  18      338.93      353.45     14.20 o 
   1  11  18      102.31       89.94      9.47 o 
   2  11  18        0.53        4.73      6.31 o 
  -8  12  18      516.51      478.10     12.62 o 
  -7  12  18      452.48      426.24     18.15 o 
  -6  12  18      289.10      268.79      7.57 o 
  -5  12  18      252.04      261.06      8.31 o 
  -4  12  18      374.17      378.95      7.17 o 
  -3  12  18       68.69       61.56      5.31 o 
  -2  12  18      443.80      446.99     14.20 o 
  -1  12  18      778.88      799.99     17.36 o 
   0  12  18       68.28       83.63      7.89 o 
   1  12  18      119.08      100.99      7.89 o 
  -5  13  18      114.43       96.25      7.89 o 
 -15   1  19        1.70        0.00      7.89 o 
 -14   1  19       11.86        8.46      6.31 o 
 -13   1  19        2.29       -3.64      7.19 o 
 -12   1  19       14.18       16.46      6.64 o 
 -11   1  19       35.49       32.35      8.93 o 
 -10   1  19       66.13       59.14      7.48 o 
  -9   1  19       88.67       88.66      7.48 o 
  -8   1  19      115.53      112.84      6.56 o 
  -7   1  19      139.01      119.33      8.14 o 
  -6   1  19      526.55      504.86     31.56 o 
  -5   1  19       31.21       29.08     11.68 o 
  -4   1  19      354.33      363.23     15.03 o 
  -3   1  19     2319.56     2296.68     29.01 o 
  -2   1  19      287.12      305.57     14.50 o 
  -1   1  19      411.59      417.57     15.03 o 
   0   1  19        1.89        2.37      8.93 o 
   1   1  19       50.79       45.76     10.04 o 
   2   1  19       10.84        3.94     10.04 o 
   3   1  19        0.80        0.79      8.93 o 
   4   1  19      117.70      122.03      7.28 o 
   5   1  19       10.36       13.08      5.69 o 
   6   1  19       96.28      102.52      6.94 o 
   7   1  19        4.93        3.94      6.69 o 
 -15   2  19        4.71        0.00      7.89 o 
 -14   2  19        0.12       -1.71      6.42 o 
 -13   2  19       27.88       21.64      7.89 o 
 -12   2  19       27.85       36.73      7.57 o 
 -11   2  19      328.28      357.84     11.82 o 
 -10   2  19       97.41      107.50      9.43 o 
  -9   2  19      352.62      343.97      8.91 o 
  -8   2  19       79.19       73.48      7.34 o 
  -7   2  19       44.00       43.43      8.77 o 
  -6   2  19       17.43       16.30      8.20 o 
  -5   2  19       76.62       81.95      8.77 o 
  -4   2  19      483.05      480.72     12.05 o 
  -3   2  19      413.87      420.65     12.05 o 
  -2   2  19      140.10      145.06      9.29 o 
  -1   2  19     1185.73     1158.37     16.63 o 
   0   2  19      443.94      430.91     11.51 o 
   1   2  19       12.08        9.68      6.94 o 
   2   2  19       65.99       55.36     10.04 o 
   3   2  19      569.85      566.47     15.62 o 
   4   2  19      213.37      209.45      6.80 o 
   5   2  19       81.62       81.55      7.56 o 
   6   2  19       53.68       56.58      6.38 o 
   7   2  19       17.21       16.57      6.69 o 
 -14   3  19        0.04       -3.16     11.05 o 
 -13   3  19        6.57        9.47     11.05 o 
 -12   3  19      158.88      156.21     14.20 o 
 -11   3  19      137.84      132.54     14.20 o 
 -10   3  19       26.63       24.72      8.31 o 
  -9   3  19       54.92       52.80      6.42 o 
  -8   3  19       82.71       93.80      9.11 o 
  -7   3  19     1003.26     1002.89     16.69 o 
  -6   3  19      318.34      280.34     10.93 o 
  -5   3  19      181.86      172.65      8.00 o 
  -4   3  19       70.15       60.50      6.88 o 
  -3   3  19        3.69        6.68      7.17 o 
  -2   3  19      435.07      453.04     11.51 o 
  -1   3  19      262.81      247.91     10.74 o 
   0   3  19       31.35       38.69      6.94 o 
   1   3  19        7.46        0.65      6.94 o 
   2   3  19     1941.35     1817.66     18.81 o 
   3   3  19       48.86       51.39      8.93 o 
   4   3  19      188.62      179.83      6.72 o 
   5   3  19      186.94      166.14      6.24 o 
   6   3  19      118.27      118.62      6.64 o 
   7   3  19       12.01        5.52      5.58 o 
 -14   4  19       21.49       18.93      9.47 o 
 -13   4  19      105.62      110.45     12.62 o 
 -12   4  19      104.42       95.01     18.15 o 
 -11   4  19       38.20       43.30      8.31 o 
 -10   4  19       41.81       41.03     14.20 o 
  -9   4  19        1.35       -3.47      7.86 o 
  -8   4  19      256.30      255.32     12.20 o 
  -7   4  19        7.47        7.79      8.10 o 
  -6   4  19      634.60      629.53     13.60 o 
  -5   4  19      352.34      326.05     13.21 o 
  -4   4  19       13.26        9.83      6.94 o 
  -3   4  19       16.80       11.55      6.94 o 
  -2   4  19     1173.02     1130.57     16.08 o 
  -1   4  19     1419.88     1483.75     17.60 o 
   0   4  19     2541.46     2452.47     27.99 o 
   1   4  19      135.76      146.23      8.20 o 
   2   4  19       25.13       26.47      6.94 o 
   3   4  19      453.28      415.00      8.94 o 
   4   4  19      234.53      221.01      7.16 o 
   5   4  19       99.89       95.37      5.44 o 
   6   4  19      221.86      261.68      6.02 o 
 -14   5  19        3.17        3.16      7.89 o 
 -13   5  19       83.56       91.32     12.62 o 
 -12   5  19      144.42      136.71      8.93 o 
 -11   5  19      543.25      509.33     48.91 o 
 -10   5  19       79.30       71.01     14.20 o 
  -9   5  19       24.15       37.87     15.78 o 
  -8   5  19      235.69      230.37      9.61 o 
  -7   5  19      499.06      503.40     15.50 o 
  -6   5  19      426.63      402.28     38.66 o 
  -5   5  19      530.35      551.68     11.99 o 
  -4   5  19       58.65       55.23      8.31 o 
  -3   5  19       25.27       24.40      8.31 o 
  -2   5  19      522.92      550.59     22.88 o 
  -1   5  19        0.96        3.68      6.38 o 
   0   5  19      244.54      209.18      8.77 o 
   1   5  19      478.67      456.76     10.60 o 
   2   5  19      441.58      437.49      9.00 o 
   3   5  19       26.24       26.15      5.21 o 
   4   5  19      256.16      266.85      8.43 o 
   5   5  19      781.19      783.75     40.24 o 
   6   5  19       28.96       36.78      6.06 o 
 -13   6  19        6.42        4.73      7.89 o 
 -12   6  19       12.88       14.32      7.19 o 
 -11   6  19      275.22      246.31     28.40 o 
 -10   6  19        6.80       12.62     11.05 o 
  -9   6  19      209.92      243.00     18.93 o 
  -8   6  19       75.36       80.47     17.36 o 
  -7   6  19       43.91       52.07     15.78 o 
  -6   6  19      230.57      239.84     18.93 o 
  -5   6  19      294.80      275.01     12.62 o 
  -4   6  19       37.29       47.34     11.05 o 
  -3   6  19      617.89      629.58     22.09 o 
  -2   6  19      129.15      138.85     14.20 o 
  -1   6  19       21.99       34.71     11.05 o 
   0   6  19       12.46       15.78     11.05 o 
   1   6  19      252.91      274.76     16.57 o 
   2   6  19      834.34      809.81     16.15 o 
   3   6  19      136.04      123.19      8.72 o 
   4   6  19      231.24      241.24     11.05 o 
   5   6  19       22.89       21.37      6.06 o 
   6   6  19        0.15        0.00      6.31 o 
 -13   7  19       48.72       39.45      7.89 o 
 -12   7  19       13.57       13.91      6.06 o 
 -11   7  19       66.63       75.37      9.47 o 
 -10   7  19      114.92      138.85     12.62 o 
  -9   7  19      173.99      168.83     17.36 o 
  -8   7  19       21.79       23.67     14.20 o 
  -7   7  19      187.06      211.44     18.93 o 
  -6   7  19      619.30      605.91     23.67 o 
  -5   7  19      527.19      597.65     42.60 o 
  -4   7  19        0.88        2.43      7.19 o 
  -3   7  19        1.09        7.89      9.47 o 
  -2   7  19      709.40      670.60     20.51 o 
  -1   7  19      140.51      116.76     12.62 o 
   0   7  19       23.75       26.72      8.31 o 
   1   7  19     1453.06     1439.55     28.40 o 
   2   7  19      137.32      133.24      9.43 o 
   3   7  19      312.12      304.53     10.56 o 
   4   7  19      353.48      372.48     39.45 o 
   5   7  19      300.82      265.09      9.47 o 
 -12   8  19       40.88       28.40      9.47 o 
 -11   8  19        2.94        4.10      5.25 o 
 -10   8  19        2.03        0.00      7.89 o 
  -9   8  19       52.78       54.49      9.47 o 
  -8   8  19       10.45        3.38      7.57 o 
  -7   8  19       28.50       50.49     14.20 o 
  -6   8  19     1081.75     1054.03     28.40 o 
  -5   8  19      199.20      186.61      8.29 o 
  -4   8  19        1.25       -0.24      7.19 o 
  -3   8  19        0.88       -0.97      7.19 o 
  -2   8  19       18.45       31.56     11.05 o 
  -1   8  19      347.36      280.86     15.78 o 
   0   8  19      165.50      142.01     12.62 o 
   1   8  19       14.52       14.20      9.47 o 
   2   8  19      427.98      386.28     10.56 o 
   3   8  19       10.53       12.05      6.06 o 
   4   8  19       45.38       39.45      6.31 o 
 -11   9  19       11.80        3.16      7.89 o 
 -10   9  19       60.19       57.60      5.58 o 
  -9   9  19        1.31        5.62      5.31 o 
  -8   9  19       76.19       71.91      8.31 o 
  -7   9  19        5.43       15.78     12.62 o 
  -6   9  19       66.85       64.69     14.20 o 
  -5   9  19      139.27      139.59      7.35 o 
  -4   9  19       16.09       15.69      6.41 o 
  -3   9  19       76.20       82.50      8.31 o 
  -2   9  19      102.95       91.52     11.05 o 
  -1   9  19      533.13      523.86     17.36 o 
   0   9  19      410.72      446.54     15.78 o 
   1   9  19      289.21      282.44     12.62 o 
   2   9  19      274.68      271.40     12.62 o 
   3   9  19       26.51       28.40      7.89 o 
 -10  10  19       95.51       85.21      9.47 o 
  -9  10  19       55.52       50.49      7.89 o 
  -8  10  19      351.11      342.89     34.71 o 
  -7  10  19      262.76      272.98     14.20 o 
  -6  10  19       70.71       86.78     12.62 o 
  -5  10  19      573.66      602.25     13.25 o 
  -4  10  19      721.11      677.46     10.53 o 
  -3  10  19       20.02       30.79      6.69 o 
  -2  10  19      235.07      282.44     12.62 o 
  -1  10  19       57.47       55.23      9.47 o 
   0  10  19       64.20       59.96      9.47 o 
   1  10  19      825.64      795.26     17.36 o 
   2  10  19       15.99       17.36      6.31 o 
  -8  11  19        5.91        3.16      7.89 o 
  -7  11  19      104.82      100.99     22.09 o 
  -6  11  19       10.32       17.36      9.47 o 
  -5  11  19        1.05       12.62      9.47 o 
  -4  11  19       30.79       24.99      6.42 o 
  -3  11  19       12.35        3.01      6.06 o 
  -2  11  19        8.16        7.89      7.89 o 
  -1  11  19      197.08      209.86     11.05 o 
   0  11  19      168.06      179.88      9.47 o 
   1  11  19        5.22        1.58      6.31 o 
  -6  12  19        0.28       -3.16      6.31 o 
  -5  12  19      123.27      132.54      9.47 o 
  -4  12  19       63.47       61.54      9.47 o 
  -3  12  19       17.40       12.62      7.89 o 
  -2  12  19        7.80        9.99      4.93 o 
  -1  12  19       85.18       62.51      4.93 o 
 -14   0  20        3.34        7.89      7.89 o 
 -13   0  20      125.73      130.96     11.05 o 
 -12   0  20      681.61      689.66     45.76 o 
 -11   0  20      251.19      291.91     15.78 o 
 -10   0  20       31.57       30.26      9.05 o 
  -9   0  20     1055.36     1092.47     83.63 o 
  -8   0  20      832.58      914.71     25.25 o 
  -7   0  20      380.43      357.21     13.65 o 
  -6   0  20      496.86      451.28     23.67 o 
  -5   0  20     2175.48     2224.83     42.60 o 
  -4   0  20     1956.63     1992.88     39.45 o 
  -3   0  20    11930.69    11936.75     88.36 o 
  -2   0  20      357.13      361.34     20.51 o 
  -1   0  20     1963.84     1964.47     37.87 o 
   0   0  20      424.67      463.90     20.51 o 
   1   0  20       95.28       75.74     14.20 o 
   2   0  20      354.50      329.78     18.93 o 
   3   0  20     2688.20     2777.09     37.87 o 
   4   0  20      605.88      649.30     14.50 o
[truncated: 29,402 more chars]
